# Supplementary material for: Chronological adhesive cardiac patch for synchronous mechanophysiological monitoring and electrocoupling therapy
Source: Nat Commun. 2023 Oct 6;14:6226. doi: 10.1038/s41467-023-42008-9 (PMC10558550; doi:10.1038/s41467-023-42008-9)
Supplement: Supplementary file 7 — Source data [file 41467_2023_42008_MOESM7_ESM.xlsx]

## Sheet: Fig. 2b
	PANi	b-PANi	f-PANi
Wavenumber (cm^-1)	Transmittance
700.045	36.53	37.9119	85.2537
701.009	36.4305	37.7115	85.1509
701.973	36.3261	37.5243	85.061
702.938	36.2231	37.3615	84.9919
703.902	36.1283	37.2336	84.9506
704.866	36.0478	37.149	84.9416
705.83	35.9869	37.1132	84.9673
706.795	35.9497	37.1284	85.0267
707.759	35.9388	37.1937	85.1151
708.723	35.9554	37.3053	85.224
709.687	35.999	37.4566	85.3421
710.652	36.0671	37.6392	85.4569
711.616	36.1556	37.843	85.5562
712.58	36.2585	38.0569	85.6301
713.544	36.3691	38.2702	85.6715
714.509	36.4806	38.4734	85.677
715.473	36.5874	38.6593	85.6465
716.437	36.6855	38.8234	85.5832
717.401	36.7735	38.965	85.4941
718.366	36.8522	39.0855	85.389
719.33	36.9238	39.1885	85.2798
720.294	36.9916	39.278	85.1792
721.258	37.0586	39.3574	85.0988
722.223	37.1272	39.4297	85.0478
723.187	37.1995	39.4974	85.0314
724.151	37.2767	39.5623	85.0512
725.115	37.36	39.6266	85.1048
726.08	37.4498	39.6917	85.1874
727.044	37.5455	39.7578	85.2924
728.008	37.6446	39.8237	85.412
728.972	37.7424	39.8863	85.5371
729.937	37.8316	39.941	85.6577
730.901	37.9034	39.9829	85.7628
731.865	37.9483	40.0078	85.8415
732.829	37.958	40.0131	85.8842
733.794	37.9269	39.9978	85.8842
734.758	37.8534	39.9622	85.8388
735.722	37.7403	39.9077	85.7501
736.686	37.5945	39.8361	85.6239
737.651	37.427	39.7495	85.469
738.615	37.2512	39.6515	85.2957
739.579	37.0817	39.5466	85.1145
740.543	36.9315	39.4406	84.9349
741.508	36.8106	39.3397	84.7644
742.472	36.7239	39.2491	84.6084
743.436	36.6707	39.1724	84.4696
744.4	36.6453	39.1112	84.3479
745.365	36.6383	39.0647	84.2403
746.329	36.639	39.0309	84.1413
747.293	36.6373	39.0073	84.0435
748.257	36.6255	38.9915	83.9394
749.222	36.5988	38.9812	83.8222
750.186	36.5553	38.974	83.6874
751.15	36.495	38.9672	83.5338
752.114	36.4192	38.9574	83.3631
753.079	36.3298	38.9418	83.1802
754.043	36.2295	38.9181	82.9917
755.007	36.1218	38.8861	82.8057
755.971	36.011	38.8475	82.6309
756.936	35.9023	38.8058	82.4761
757.9	35.8009	38.7649	82.3498
758.864	35.7112	38.7288	82.2599
759.828	35.6365	38.7001	82.2129
760.793	35.5785	38.6805	82.2134
761.757	35.5374	38.6705	82.2636
762.721	35.5123	38.6702	82.3624
763.685	35.5016	38.6798	82.5059
764.65	35.5027	38.6988	82.6876
765.614	35.5127	38.7261	82.8989
766.578	35.528	38.7594	83.1299
767.542	35.5441	38.7952	83.3701
768.507	35.5563	38.829	83.6084
769.471	35.5601	38.8563	83.834
770.435	35.5518	38.8734	84.0372
771.399	35.5286	38.8784	84.2102
772.364	35.4892	38.8708	84.3484
773.328	35.4334	38.8511	84.4504
774.292	35.3614	38.8205	84.5183
775.256	35.274	38.7802	84.5568
776.221	35.1722	38.7314	84.572
777.185	35.0575	38.6759	84.5707
778.149	34.9319	38.6161	84.5597
779.113	34.7978	38.5551	84.5456
780.078	34.6576	38.4966	84.5348
781.042	34.5133	38.4433	84.5333
782.006	34.3656	38.3968	84.546
782.97	34.2142	38.3568	84.5763
783.935	34.0574	38.3214	84.6254
784.899	33.8935	38.2881	84.6915
785.863	33.7207	38.2539	84.7705
786.827	33.538	38.2164	84.8567
787.792	33.3449	38.1737	84.9437
788.756	33.1415	38.1242	85.0257
789.72	32.9279	38.066	85.098
790.684	32.704	37.9969	85.1575
791.649	32.4699	37.9153	85.202
792.613	32.2265	37.8199	85.2301
793.577	31.9755	37.7116	85.2413
794.541	31.7204	37.5926	85.2362
795.506	31.4655	37.4668	85.2164
796.47	31.2157	37.3385	85.1846
797.434	30.9762	37.2114	85.1445
798.398	30.7515	37.0884	85.0998
799.362	30.5454	36.9711	85.0532
800.327	30.3611	36.8605	85.0065
801.291	30.201	36.7574	84.9597
802.255	30.0664	36.6627	84.9123
803.22	29.9579	36.5769	84.8627
804.184	29.874	36.4999	84.8101
805.148	29.8119	36.4305	84.7534
806.112	29.7672	36.3662	84.6923
807.077	29.7346	36.3037	84.6257
808.041	29.7083	36.2399	84.5529
809.005	29.6831	36.1724	84.4726
809.969	29.6548	36.1004	84.3844
810.933	29.6198	36.0241	84.2888
811.898	29.5756	35.9444	84.1875
812.862	29.5205	35.862	84.0836
813.826	29.4535	35.7776	83.9809
814.79	29.3747	35.6914	83.8827
815.755	29.2855	35.604	83.7918
816.719	29.189	35.5167	83.7097
817.683	29.0897	35.4318	83.637
818.648	28.9932	35.3521	83.5738
819.612	28.9054	35.2801	83.5202
820.576	28.8318	35.2179	83.4762
821.54	28.777	35.166	83.4422
822.505	28.7449	35.1243	83.4179
823.469	28.7381	35.0924	83.4024
824.433	28.7584	35.0699	83.3941
825.397	28.8068	35.0572	83.3911
826.362	28.8834	35.0548	83.3913
827.326	28.9872	35.0632	83.3933
828.29	29.1164	35.0825	83.3962
829.254	29.2683	35.1121	83.3995
830.218	29.4401	35.1518	83.4029
831.183	29.6289	35.2013	83.406
832.147	29.8322	35.2613	83.4084
833.111	30.0481	35.3334	83.4104
834.076	30.275	35.4188	83.4129
835.04	30.5113	35.5185	83.4182
836.004	30.7554	35.6315	83.4294
836.968	31.0059	35.7555	83.4499
837.933	31.2613	35.8871	83.4822
838.897	31.5202	36.0224	83.5275
839.861	31.782	36.1582	83.5851
840.825	32.0457	36.2924	83.6527
841.79	32.3103	36.4237	83.727
842.754	32.5734	36.5514	83.8042
843.718	32.8314	36.674	83.8805
844.682	33.0797	36.7895	83.9525
845.646	33.3128	36.8953	84.0171
846.611	33.5259	36.989	84.0715
847.575	33.7159	37.0692	84.1135
848.539	33.8818	37.136	84.1421
849.504	34.0253	37.191	84.1579
850.468	34.1494	37.2368	84.1631
851.432	34.2584	37.2759	84.1614
852.396	34.3563	37.3107	84.1574
853.361	34.4471	37.3429	84.1557
854.325	34.5343	37.3743	84.16
855.289	34.6215	37.4069	84.1731
856.253	34.7121	37.4431	84.1968
857.217	34.8093	37.4854	84.2322
858.182	34.9153	37.5356	84.2796
859.146	35.0303	37.5943	84.3384
860.11	35.1525	37.6599	84.4075
861.074	35.2781	37.7298	84.4839
862.039	35.402	37.8003	84.5635
863.003	35.5185	37.8681	84.6413
863.967	35.6231	37.9308	84.7119
864.932	35.712	37.9869	84.771
865.896	35.7831	38.0359	84.8157
866.86	35.8351	38.0774	84.845
867.824	35.8676	38.1112	84.8594
868.788	35.8809	38.1369	84.8608
869.753	35.8762	38.1549	84.8519
870.717	35.8564	38.1666	84.8358
871.681	35.8257	38.1748	84.8162
872.645	35.7893	38.1832	84.7975
873.61	35.7532	38.1959	84.7841
874.574	35.7229	38.2161	84.7804
875.538	35.7027	38.2457	84.7895
876.502	35.6961	38.2854	84.8128
877.467	35.7063	38.3351	84.8494
878.431	35.7365	38.3944	84.8965
879.395	35.7912	38.4633	84.9495
880.36	35.8755	38.5418	85.0036
881.324	35.9948	38.6299	85.0539
882.288	36.1535	38.727	85.0965
883.252	36.3542	38.8314	85.128
884.216	36.5959	38.9401	85.1459
885.181	36.8749	39.0504	85.1483
886.145	37.1839	39.1594	85.1341
887.109	37.5139	39.2651	85.1036
888.073	37.8545	39.3665	85.0587
889.038	38.1953	39.4629	85.0028
890.002	38.5269	39.5537	84.9409
890.966	38.8414	39.6381	84.8783
891.93	39.1329	39.715	84.8198
892.895	39.3984	39.7837	84.7694
893.859	39.6374	39.8442	84.7293
894.823	39.8515	39.8978	84.701
895.788	40.0439	39.9465	84.6847
896.752	40.2178	39.9925	84.6801
897.716	40.3757	40.0372	84.6864
898.68	40.5184	40.0809	84.702
899.644	40.6455	40.1226	84.7242
900.609	40.7557	40.1604	84.7495
901.573	40.848	40.1929	84.7737
902.537	40.9222	40.2193	84.7928
903.501	40.9795	40.2393	84.8037
904.466	41.0218	40.2536	84.8046
905.43	41.0508	40.2625	84.7955
906.394	41.0678	40.2661	84.7774
907.359	41.0735	40.2641	84.7522
908.323	41.0684	40.2561	84.7224
909.287	41.0534	40.2426	84.6903
910.251	41.0307	40.2249	84.659
911.216	41.0033	40.2052	84.6317
912.18	40.9747	40.1859	84.612
913.144	40.9477	40.169	84.6035
914.108	40.9235	40.1557	84.6087
915.072	40.9021	40.1464	84.6288
916.037	40.8821	40.1411	84.6632
917.001	40.862	40.1404	84.7095
917.965	40.8406	40.1453	84.7643
918.929	40.8174	40.1575	84.8239
919.894	40.7921	40.1787	84.8849
920.858	40.7644	40.2098	84.9444
921.822	40.733	40.2505	85
922.786	40.6957	40.2994	85.0494
923.751	40.6501	40.3547	85.0906
924.715	40.5942	40.4143	85.1219
925.679	40.5272	40.477	85.1422
926.643	40.4498	40.5417	85.152
927.608	40.3638	40.6078	85.1533
928.572	40.2712	40.6742	85.1496
929.536	40.1738	40.7391	85.1447
930.5	40.0727	40.8	85.1426
931.465	39.9685	40.8544	85.146
932.429	39.8615	40.9004	85.1567
933.393	39.7526	40.9372	85.1753
934.357	39.643	40.9645	85.2018
935.322	39.5339	40.983	85.2357
936.286	39.4259	40.9929	85.2763
937.25	39.3187	40.9938	85.3223
938.215	39.2111	40.9847	85.3717
939.179	39.1012	40.9645	85.4218
940.143	38.9876	40.9325	85.4689
941.107	38.8694	40.8889	85.5099
942.071	38.7468	40.835	85.5421
943.036	38.6209	40.7724	85.5645
944	38.4925	40.7027	85.5775
944.964	38.3623	40.627	85.5826
945.928	38.2302	40.5459	85.5824
946.893	38.0962	40.4598	85.5794
947.857	37.9607	40.3695	85.5759
948.821	37.8246	40.2765	85.5741
949.785	37.6895	40.183	85.5761
950.75	37.5575	40.0908	85.5836
951.714	37.4296	40.0011	85.5983
952.678	37.3062	39.9139	85.6205
953.643	37.1863	39.8279	85.6497
954.607	37.0683	39.7414	85.6838
955.571	36.9503	39.6527	85.7198
956.535	36.8313	39.5609	85.7539
957.499	36.7107	39.4654	85.7827
958.464	36.5887	39.3661	85.8034
959.428	36.465	39.2628	85.8144
960.392	36.3395	39.1548	85.8146
961.356	36.2113	39.041	85.8038
962.321	36.0799	38.9208	85.7821
963.285	35.9451	38.7947	85.75
964.249	35.8081	38.6646	85.7088
965.213	35.6709	38.5335	85.6612
966.178	35.5365	38.4052	85.6103
967.142	35.4079	38.2832	85.5604
968.106	35.2874	38.1703	85.5155
969.07	35.177	38.0684	85.4788
970.035	35.0782	37.9792	85.4523
970.999	34.9924	37.9041	85.4363
971.963	34.9212	37.8448	85.4303
972.927	34.8655	37.8028	85.4327
973.892	34.8259	37.7791	85.442
974.856	34.8011	37.773	85.4564
975.82	34.7877	37.7822	85.474
976.784	34.7805	37.8026	85.492
977.749	34.7734	37.8293	85.5073
978.713	34.7597	37.8569	85.5164
979.677	34.7338	37.8813	85.5161
980.641	34.6913	37.8987	85.5044
981.606	34.6296	37.9065	85.4807
982.57	34.5469	37.9023	85.4461
983.534	34.4425	37.8841	85.4032
984.498	34.3167	37.8502	85.3551
985.463	34.1707	37.7995	85.3052
986.427	34.0073	37.7325	85.2565
987.391	33.8308	37.6505	85.2115
988.355	33.6465	37.556	85.1724
989.32	33.4598	37.451	85.1399
990.284	33.2755	37.3365	85.114
991.248	33.0968	37.2119	85.0923
992.212	32.9251	37.0756	85.0709
993.177	32.7607	36.9263	85.0444
994.141	32.6036	36.764	85.0071
995.105	32.4539	36.5912	84.9546
996.069	32.3124	36.4132	84.886
997.034	32.18	36.2371	84.8041
997.998	32.0572	36.07	84.7153
998.962	31.9437	35.9173	84.6287
999.926	31.8377	35.7817	84.5536
1000.89	31.7361	35.6627	84.4974
1001.86	31.6355	35.557	84.4643
1002.82	31.532	35.4595	84.4542
1003.78	31.4226	35.3647	84.4641
1004.75	31.3053	35.2673	84.4888
1005.71	31.1791	35.1634	84.5225
1006.68	31.0446	35.0509	84.5606
1007.64	30.9036	34.9295	84.5997
1008.61	30.7592	34.801	84.6382
1009.57	30.6155	34.6686	84.6759
1010.53	30.4769	34.5361	84.7134
1011.5	30.3468	34.4073	84.7511
1012.46	30.2271	34.2846	84.7889
1013.43	30.117	34.1683	84.8261
1014.39	30.0128	34.0565	84.8601
1015.35	29.9092	33.9455	84.8876
1016.32	29.7997	33.831	84.9042
1017.28	29.6789	33.7091	84.9053
1018.25	29.5427	33.5767	84.8873
1019.21	29.3895	33.4325	84.8483
1020.18	29.2198	33.2761	84.7883
1021.14	29.0355	33.1083	84.71
1022.1	28.8396	32.9304	84.6177
1023.07	28.6353	32.7444	84.5168
1024.03	28.426	32.5526	84.4128
1025	28.2149	32.3583	84.3111
1025.96	28.0051	32.1651	84.216
1026.92	27.799	31.9762	84.1307
1027.89	27.5977	31.7942	84.0567
1028.85	27.4008	31.6198	83.994
1029.82	27.2066	31.4522	83.9407
1030.78	27.0125	31.2891	83.8931
1031.75	26.8157	31.1278	83.8457
1032.71	26.6143	30.9661	83.7927
1033.67	26.4075	30.8025	83.7282
1034.64	26.1954	30.6365	83.6476
1035.6	25.9793	30.4686	83.5487
1036.57	25.7607	30.2995	83.4319
1037.53	25.5411	30.1301	83.3004
1038.5	25.3227	29.9619	83.16
1039.46	25.1081	29.7972	83.0184
1040.42	24.9006	29.6392	82.8848
1041.39	24.7042	29.4916	82.769
1042.35	24.5231	29.3587	82.6809
1043.32	24.3608	29.2437	82.6291
1044.28	24.2194	29.1487	82.6202
1045.25	24.0995	29.0743	82.6579
1046.21	24.0005	29.0195	82.7422
1047.17	23.9209	28.9826	82.8695
1048.14	23.8586	28.9615	83.0332
1049.1	23.8117	28.9544	83.2238
1050.07	23.7775	28.9589	83.431
1051.03	23.7527	28.9724	83.644
1052	23.7332	28.9915	83.8528
1052.96	23.7141	29.0122	84.0482
1053.92	23.6903	29.0303	84.2223
1054.89	23.6575	29.042	84.3682
1055.85	23.6122	29.0442	84.4808
1056.82	23.5527	29.0352	84.5572
1057.78	23.4784	29.0144	84.5967
1058.75	23.3896	28.9816	84.6014
1059.71	23.2871	28.9371	84.5758
1060.67	23.1716	28.8816	84.5259
1061.64	23.0446	28.8159	84.4588
1062.6	22.9077	28.7417	84.3818
1063.57	22.7633	28.6613	84.3015
1064.53	22.6142	28.5772	84.2242
1065.49	22.4624	28.4917	84.1549
1066.46	22.309	28.4056	84.0973
1067.42	22.1539	28.3182	84.0535
1068.39	21.9953	28.2273	84.0233
1069.35	21.8316	28.1301	84.0044
1070.32	21.6612	28.0245	83.9926
1071.28	21.484	27.9093	83.9826
1072.24	21.3011	27.785	83.9689
1073.21	21.1146	27.6528	83.947
1074.17	20.9261	27.514	83.9139
1075.14	20.7369	27.3696	83.8682
1076.1	20.5473	27.2195	83.8104
1077.07	20.3572	27.0633	83.7419
1078.03	20.1667	26.9009	83.665
1078.99	19.9767	26.733	83.5827
1079.96	19.7891	26.5617	83.4989
1080.92	19.6058	26.3895	83.4179
1081.89	19.4281	26.2187	83.3447
1082.85	19.2567	26.0509	83.2839
1083.82	19.0907	25.8866	83.2394
1084.78	18.9293	25.7257	83.2135
1085.74	18.7715	25.568	83.2065
1086.71	18.6169	25.4137	83.2171
1087.67	18.466	25.2631	83.2424
1088.64	18.3191	25.1165	83.2789
1089.6	18.1758	24.9736	83.3223
1090.57	18.0346	24.8326	83.3683
1091.53	17.893	24.691	83.4121
1092.49	17.748	24.5456	83.4484
1093.46	17.5972	24.3935	83.4717
1094.42	17.4392	24.2329	83.4771
1095.39	17.2735	24.0628	83.4606
1096.35	17.1004	23.8831	83.4201
1097.32	16.92	23.6934	83.3558
1098.28	16.7318	23.4934	83.27
1099.24	16.5347	23.2827	83.1666
1100.21	16.328	23.0615	83.0504
1101.17	16.1114	22.831	82.9264
1102.14	15.8862	22.5944	82.7998
1103.1	15.6547	22.3558	82.6754
1104.07	15.42	22.1198	82.5579
1105.03	15.1847	21.8903	82.4513
1105.99	14.9507	21.6696	82.359
1106.96	14.719	21.4583	82.2825
1107.92	14.4901	21.256	82.2221
1108.89	14.2647	21.0618	82.176
1109.85	14.0443	20.8754	82.1414
1110.82	13.8306	20.6967	82.1144
1111.78	13.6256	20.5259	82.0914
1112.74	13.4306	20.363	82.0691
1113.71	13.2458	20.2075	82.0447
1114.67	13.0707	20.0587	82.0163
1115.64	12.9048	19.916	81.982
1116.6	12.7478	19.78	81.9403
1117.57	12.6004	19.6521	81.8903
1118.53	12.4637	19.5347	81.8316
1119.49	12.3387	19.4302	81.7648
1120.46	12.2258	19.3402	81.6911
1121.42	12.1241	19.265	81.6127
1122.39	12.0322	19.204	81.5316
1123.35	11.9482	19.1558	81.4503
1124.31	11.8708	19.1193	81.3708
1125.28	11.7994	19.0938	81.2951
1126.24	11.734	19.0791	81.2254
1127.21	11.6745	19.0749	81.1638
1128.17	11.62	19.0799	81.1118
1129.14	11.5687	19.0917	81.0699
1130.1	11.5179	19.1069	81.037
1131.06	11.4649	19.1216	81.0099
1132.03	11.4077	19.1322	80.9839
1132.99	11.345	19.1364	80.9539
1133.96	11.2768	19.1327	80.9152
1134.92	11.2033	19.1202	80.8652
1135.88	11.1247	19.0985	80.8036
1136.85	11.0407	19.0672	80.7324
1137.81	10.9514	19.0256	80.6553
1138.78	10.8568	18.9737	80.5764
1139.74	10.7583	18.9123	80.4997
1140.71	10.6584	18.8434	80.4283
1141.67	10.5604	18.7699	80.3649
1142.63	10.4676	18.6946	80.311
1143.6	10.3825	18.6204	80.2682
1144.56	10.3068	18.549	80.2369
1145.53	10.2411	18.4812	80.217
1146.49	10.1857	18.4175	80.2067
1147.46	10.1415	18.3586	80.2031
1148.42	10.1094	18.3054	80.2016
1149.38	10.0913	18.2593	80.1973
1150.35	10.0883	18.2215	80.1854
1151.31	10.1012	18.1928	80.1621
1152.28	10.1296	18.173	80.1247
1153.24	10.1727	18.1616	80.0722
1154.21	10.2293	18.1581	80.0044
1155.17	10.2989	18.1622	79.9224
1156.13	10.3817	18.1744	79.8279
1157.1	10.4781	18.1958	79.7238
1158.06	10.5885	18.2271	79.6141
1159.03	10.7126	18.2686	79.5036
1159.99	10.8493	18.3197	79.3977
1160.96	10.9968	18.3796	79.302
1161.92	11.1535	18.4472	79.2212
1162.88	11.3184	18.5222	79.1586
1163.85	11.4908	18.6049	79.1159
1164.81	11.6706	18.6964	79.0928
1165.78	11.8575	18.7976	79.0875
1166.74	12.0504	18.9089	79.0971
1167.71	12.2477	19.0298	79.1175
1168.67	12.4475	19.1592	79.144
1169.63	12.6483	19.2958	79.1717
1170.6	12.8502	19.4389	79.1956
1171.56	13.0547	19.5886	79.2112
1172.53	13.2648	19.7458	79.215
1173.49	13.4842	19.9116	79.2054
1174.45	13.7163	20.087	79.1827
1175.42	13.9637	20.272	79.1488
1176.38	14.2281	20.4665	79.1073
1177.35	14.5106	20.6698	79.0623
1178.31	14.8123	20.8813	79.0182
1179.28	15.1343	21.1011	78.9793
1180.24	15.4784	21.3292	78.9492
1181.2	15.8462	21.5657	78.9311
1182.17	16.2394	21.81	78.9276
1183.13	16.659	22.0607	78.9403
1184.1	17.1057	22.3153	78.9695
1185.06	17.5797	22.571	79.0138
1186.03	18.0809	22.825	79.0701
1186.99	18.6088	23.0743	79.134
1187.95	19.162	23.3165	79.2002
1188.92	19.7376	23.549	79.263
1189.88	20.3308	23.7687	79.3175
1190.85	20.9346	23.9724	79.3597
1191.81	21.5402	24.1563	79.3865
1192.78	22.1373	24.3171	79.3959
1193.74	22.7156	24.4521	79.3868
1194.7	23.2649	24.5601	79.3591
1195.67	23.7766	24.641	79.3136
1196.63	24.2436	24.6958	79.2526
1197.6	24.6601	24.7259	79.1794
1198.56	25.0219	24.7328	79.0983
1199.53	25.326	24.7181	79.0136
1200.49	25.571	24.683	78.9294
1201.45	25.757	24.6296	78.8488
1202.42	25.8862	24.5606	78.7737
1203.38	25.9628	24.479	78.7049
1204.35	25.9925	24.3884	78.6423
1205.31	25.9815	24.2915	78.5853
1206.28	25.9362	24.1904	78.5326
1207.24	25.8625	24.0866	78.4826
1208.2	25.7652	23.9807	78.4332
1209.17	25.6488	23.8737	78.3816
1210.13	25.5176	23.7669	78.325
1211.1	25.3756	23.6623	78.2609
1212.06	25.2264	23.5619	78.1873
1213.03	25.0731	23.4675	78.1037
1213.99	24.9176	23.3804	78.0107
1214.95	24.7606	23.301	77.9103
1215.92	24.6023	23.2295	77.8051
1216.88	24.4425	23.1662	77.6981
1217.85	24.2818	23.112	77.5923
1218.81	24.1211	23.068	77.4909
1219.78	23.9619	23.0355	77.3965
1220.74	23.8053	23.0152	77.3117
1221.7	23.6518	23.0071	77.2387
1222.67	23.5013	23.0101	77.1787
1223.63	23.3527	23.0228	77.132
1224.6	23.2051	23.0437	77.0974
1225.56	23.0579	23.0716	77.0725
1226.53	22.9112	23.1056	77.054
1227.49	22.7653	23.1447	77.038
1228.45	22.6205	23.1876	77.021
1229.42	22.4765	23.2323	76.9994
1230.38	22.3327	23.2764	76.9707
1231.35	22.188	23.3175	76.9327
1232.31	22.0417	23.3536	76.8838
1233.28	21.8939	23.3838	76.8232
1234.24	21.7455	23.408	76.7508
1235.2	21.5982	23.4268	76.6673
1236.17	21.4535	23.4406	76.5748
1237.13	21.3128	23.4497	76.4761
1238.1	21.1772	23.4541	76.3749
1239.06	21.0475	23.4538	76.2749
1240.02	20.9251	23.4491	76.1795
1240.99	20.8123	23.4413	76.0915
1241.95	20.7117	23.4324	76.013
1242.92	20.6263	23.4244	75.9451
1243.88	20.5583	23.419	75.8884
1244.85	20.5088	23.4171	75.8428
1245.81	20.4774	23.4185	75.8076
1246.77	20.4627	23.4221	75.7816
1247.74	20.4627	23.4268	75.7631
1248.7	20.4753	23.4318	75.7501
1249.67	20.4987	23.4365	75.7405
1250.63	20.531	23.4406	75.7326
1251.6	20.5705	23.4436	75.7252
1252.56	20.6148	23.4448	75.7179
1253.52	20.6614	23.4431	75.7105
1254.49	20.7077	23.4374	75.703
1255.45	20.7518	23.4267	75.6952
1256.42	20.7921	23.4108	75.6861
1257.38	20.8282	23.3898	75.6745
1258.35	20.8599	23.3638	75.6587
1259.31	20.8868	23.3327	75.6372
1260.27	20.9082	23.2955	75.6088
1261.24	20.9228	23.2511	75.5727
1262.2	20.9297	23.1983	75.5288
1263.17	20.9282	23.1365	75.4772
1264.13	20.9187	23.066	75.4186
1265.1	20.9024	22.988	75.3539
1266.06	20.8805	22.9037	75.2845
1267.02	20.8539	22.8141	75.2119
1267.99	20.8219	22.7195	75.1378
1268.95	20.7825	22.6192	75.0635
1269.92	20.7324	22.5123	74.9897
1270.88	20.668	22.3984	74.9165
1271.85	20.5856	22.2776	74.8433
1272.81	20.482	22.151	74.7693
1273.77	20.3546	22.0203	74.6936
1274.74	20.2008	21.8867	74.6159
1275.7	20.0184	21.7513	74.5364
1276.67	19.8052	21.6143	74.4559
1277.63	19.56	21.4759	74.3751
1278.59	19.2832	21.3364	74.2949
1279.56	18.9772	21.197	74.2155
1280.52	18.6467	21.0592	74.1367
1281.49	18.2979	20.925	74.0583
1282.45	17.9383	20.7961	73.9803
1283.42	17.5755	20.6739	73.9031
1284.38	17.217	20.5593	73.8276
1285.34	16.8699	20.4533	73.7551
1286.31	16.5412	20.357	73.6872
1287.27	16.2371	20.2722	73.6256
1288.24	15.962	20.2009	73.5718
1289.2	15.7184	20.1445	73.5274
1290.16	15.5056	20.1038	73.4941
1291.13	15.3198	20.0781	73.4734
1292.09	15.1552	20.0658	73.4666
1293.06	15.0052	20.0648	73.4747
1294.02	14.8638	20.0731	73.4975
1294.99	14.7269	20.0891	73.5343
1295.95	14.5925	20.1116	73.5834
1296.91	14.4604	20.1397	73.6428
1297.88	14.3317	20.1721	73.7105
1298.84	14.208	20.207	73.7845
1299.81	14.0907	20.2423	73.8633
1300.77	13.9818	20.2757	73.9456
1301.74	13.8836	20.3057	74.0298
1302.7	13.7988	20.3313	74.1144
1303.66	13.7304	20.3526	74.1978
1304.63	13.6813	20.3699	74.2787
1305.59	13.6536	20.3834	74.3564
1306.56	13.6486	20.3933	74.431
1307.52	13.6667	20.3992	74.5031
1308.49	13.7079	20.4011	74.5738
1309.45	13.7725	20.3991	74.6441
1310.41	13.861	20.3946	74.7146
1311.38	13.9741	20.3889	74.7859
1312.34	14.1122	20.3839	74.8587
1313.31	14.2745	20.3806	74.9338
1314.27	14.4594	20.3793	75.0122
1315.24	14.6639	20.3796	75.0954
1316.2	14.885	20.3807	75.1841
1317.16	15.1192	20.3818	75.2783
1318.13	15.3637	20.3825	75.3771
1319.09	15.6161	20.383	75.4782
1320.06	15.8737	20.3833	75.5791
1321.02	16.134	20.383	75.6768
1321.99	16.3935	20.381	75.7687
1322.95	16.6486	20.3762	75.8528
1323.91	16.8958	20.3672	75.9273
1324.88	17.1323	20.3535	75.991
1325.84	17.3564	20.3356	76.043
1326.81	17.5678	20.3146	76.083
1327.77	17.7667	20.2923	76.1112
1328.73	17.9539	20.2705	76.1283
1329.7	18.13	20.2501	76.1357
1330.66	18.2954	20.2319	76.1347
1331.63	18.4512	20.2163	76.1266
1332.59	18.5987	20.204	76.1125
1333.56	18.7406	20.1963	76.0939
1334.52	18.8802	20.1949	76.073
1335.48	19.0212	20.2019	76.0529
1336.45	19.167	20.2186	76.038
1337.41	19.3196	20.246	76.0329
1338.38	19.4799	20.284	76.0416
1339.34	19.6479	20.3323	76.066
1340.31	19.823	20.3903	76.1054
1341.27	20.0051	20.4576	76.1569
1342.23	20.1948	20.5343	76.2158
1343.2	20.3929	20.6205	76.2778
1344.16	20.6003	20.7158	76.3401
1345.13	20.8172	20.8196	76.4018
1346.09	21.0428	20.9309	76.4643
1347.06	21.2757	21.0486	76.5298
1348.02	21.5144	21.1718	76.6009
1348.98	21.7573	21.3001	76.6792
1349.95	22.0041	21.4334	76.7656
1350.91	22.2544	21.5718	76.86
1351.88	22.5085	21.7147	76.9617
1352.84	22.7661	21.8611	77.0698
1353.81	23.0267	22.0091	77.1825
1354.77	23.2897	22.1568	77.2974
1355.73	23.5546	22.3023	77.4112
1356.7	23.822	22.4444	77.5205
1357.66	24.0929	22.5829	77.6224
1358.63	24.3683	22.7176	77.7155
1359.59	24.6482	22.8489	77.8004
1360.56	24.9304	22.9764	77.8796
1361.52	25.2102	23.0991	77.9558
1362.48	25.4812	23.216	78.0304
1363.45	25.7364	23.326	78.1025
1364.41	25.9703	23.4286	78.1685
1365.38	26.1801	23.5246	78.2231
1366.34	26.3658	23.615	78.2616
1367.31	26.5294	23.7015	78.2815
1368.27	26.6733	23.7854	78.2833
1369.23	26.7998	23.8678	78.2709
1370.2	26.9105	23.9498	78.2504
1371.16	27.0068	24.0323	78.2286
1372.13	27.0907	24.117	78.2117
1373.09	27.165	24.2057	78.2048
1374.06	27.2331	24.3002	78.2117
1375.02	27.2977	24.4018	78.2349
1375.98	27.3601	24.5105	78.2763
1376.95	27.4196	24.6252	78.3362
1377.91	27.4742	24.7441	78.4135
1378.88	27.5212	24.8645	78.5045
1379.84	27.5587	24.9841	78.6031
1380.81	27.5863	25.1006	78.7014
1381.77	27.6049	25.2119	78.7916
1382.73	27.6158	25.3157	78.8672
1383.7	27.62	25.4098	78.9255
1384.66	27.618	25.492	78.9667
1385.63	27.6096	25.5613	78.9942
1386.59	27.5951	25.6176	79.0127
1387.55	27.5757	25.6627	79.0266
1388.52	27.554	25.6996	79.0385
1389.48	27.5322	25.7314	79.0499
1390.45	27.512	25.76	79.0615
1391.41	27.4925	25.786	79.0748
1392.38	27.4712	25.8086	79.0926
1393.34	27.444	25.8262	79.1186
1394.3	27.4074	25.838	79.1569
1395.27	27.3598	25.8445	79.2097
1396.23	27.3025	25.8477	79.2768
1397.2	27.2385	25.8503	79.3543
1398.16	27.1711	25.8548	79.4365
1399.12	27.1023	25.862	79.5165
1400.09	27.0315	25.8712	79.5881
1401.05	26.9568	25.8806	79.6465
1402.02	26.8759	25.888	79.6893
1402.98	26.7876	25.8923	79.7154
1403.95	26.6928	25.8934	79.7258
1404.91	26.5935	25.8916	79.722
1405.88	26.4919	25.8872	79.7067
1406.84	26.389	25.8797	79.6819
1407.8	26.284	25.8671	79.649
1408.77	26.1752	25.8473	79.608
1409.73	26.0612	25.8182	79.5571
1410.7	25.9423	25.7793	79.4936
1411.66	25.8209	25.7312	79.4147
1412.62	25.7003	25.6757	79.3187
1413.59	25.5836	25.6144	79.2067
1414.55	25.472	25.5484	79.083
1415.52	25.3648	25.4781	78.9553
1416.48	25.2599	25.4034	78.8338
1417.45	25.1556	25.3256	78.7287
1418.41	25.0518	25.2475	78.6478
1419.38	24.9504	25.1731	78.5934
1420.34	24.8542	25.1071	78.5615
1421.3	24.7648	25.0519	78.5431
1422.27	24.6809	25.0078	78.5273
1423.23	24.5985	24.9725	78.5045
1424.2	24.512	24.9425	78.4683
1425.16	24.4165	24.915	78.4161
1426.12	24.3098	24.8891	78.3482
1427.09	24.1925	24.8654	78.2665
1428.05	24.0677	24.846	78.1729
1429.02	23.9389	24.8331	78.069
1429.98	23.8078	24.8275	77.9554
1430.95	23.6734	24.8287	77.8327
1431.91	23.5326	24.8353	77.7024
1432.87	23.3812	24.8455	77.568
1433.84	23.2161	24.8588	77.4356
1434.8	23.0363	24.8755	77.3135
1435.77	22.8426	24.8966	77.2098
1436.73	22.6373	24.9222	77.1303
1437.69	22.4225	24.9506	77.0751
1438.66	22.2002	24.9783	77.0384
1439.62	21.9727	25.0007	77.0095
1440.59	21.7442	25.0136	76.9767
1441.55	21.5219	25.015	76.9303
1442.52	21.3158	25.0052	76.8658
1443.48	21.1375	24.9868	76.7851
1444.44	20.9975	24.9637	76.6964
1445.41	20.9023	24.9402	76.6114
1446.37	20.852	24.9203	76.5421
1447.34	20.8402	24.9068	76.4965
1448.3	20.8554	24.901	76.4759
1449.27	20.8842	24.9029	76.4749
1450.23	20.9147	24.9113	76.485
1451.19	20.9374	24.9236	76.4997
1452.16	20.9451	24.9362	76.519
1453.12	20.9313	24.9439	76.5516
1454.09	20.8894	24.9408	76.6141
1455.05	20.8134	24.921	76.7254
1456.02	20.7005	24.8808	76.8983
1456.98	20.5538	24.82	77.131
1457.94	20.3821	24.742	77.4048
1458.91	20.1964	24.6519	77.6895
1459.87	20.0052	24.5535	77.9548
1460.84	19.811	24.4475	78.1799
1461.8	19.6107	24.3318	78.3555
1462.77	19.3987	24.2037	78.4811
1463.73	19.1705	24.0618	78.56
1464.69	18.9261	23.9081	78.5952
1465.66	18.6698	23.7474	78.5876
1466.62	18.4083	23.5859	78.5362
1467.59	18.1467	23.4283	78.4402
1468.55	17.8859	23.2761	78.3011
1469.52	17.6214	23.1274	78.1252
1470.48	17.3462	22.9786	77.9239
1471.44	17.0551	22.8272	77.7135
1472.41	16.7484	22.6737	77.5115
1473.37	16.4332	22.5226	77.3328
1474.34	16.1211	22.3796	77.1842
1475.3	15.8219	22.2482	77.0623
1476.27	15.5394	22.1277	76.9558
1477.23	15.2706	22.0125	76.8499
1478.19	15.0085	21.8953	76.7316
1479.16	14.7473	21.7698	76.5923
1480.12	14.4855	21.633	76.4279
1481.09	14.2264	21.4854	76.2385
1482.05	13.9759	21.3302	76.0262
1483.02	13.7395	21.1705	75.7942
1483.98	13.5195	21.0079	75.5469
1484.94	13.3147	20.8416	75.2897
1485.91	13.1225	20.6696	75.0306
1486.87	12.9423	20.4913	74.7794
1487.84	12.778	20.3093	74.5473
1488.8	12.6375	20.1292	74.3422
1489.77	12.529	19.9581	74.1657
1490.73	12.4571	19.8002	74.0103
1491.69	12.42	19.6552	73.8617
1492.66	12.4106	19.5174	73.7032
1493.62	12.4198	19.3791	73.5206
1494.59	12.4406	19.2341	73.3065
1495.55	12.4697	19.0806	73.0612
1496.52	12.5072	18.9228	72.791
1497.48	12.5544	18.7684	72.5037
1498.44	12.6111	18.6252	72.2037
1499.41	12.6747	18.4973	71.8893
1500.37	12.7417	18.3839	71.5526
1501.34	12.811	18.2814	71.1846
1502.3	12.8861	18.1871	70.7806
1503.26	12.9765	18.102	70.346
1504.23	13.0965	18.033	69.9002
1505.19	13.2608	17.9913	69.476
1506.16	13.4783	17.9885	69.1113
1507.12	13.7468	18.0309	68.8352
1508.09	14.0538	18.1163	68.6549
1509.05	14.3836	18.2366	68.555
1510.01	14.7255	18.3824	68.5083
1510.98	15.0769	18.5482	68.4898
1511.94	15.441	18.7327	68.4844
1512.91	15.8226	18.9366	68.4875
1513.87	16.2234	19.1599	68.5012
1514.84	16.6404	19.4	68.5308
1515.8	17.0665	19.6519	68.5815
1516.76	17.4936	19.9101	68.6589
1517.73	17.9158	20.1707	68.7696
1518.69	18.3304	20.4332	68.9224
1519.66	18.7374	20.6994	69.1268
1520.62	19.1364	20.9711	69.3892
1521.59	19.5241	21.247	69.7079
1522.55	19.8936	21.5213	70.0704
1523.51	20.2373	21.7857	70.4563
1524.48	20.55	22.0327	70.8427
1525.44	20.8314	22.2584	71.2111
1526.41	21.0856	22.4634	71.5513
1527.37	21.3188	22.6512	71.8605
1528.34	21.5364	22.8256	72.1406
1529.3	21.741	22.9886	72.3942
1530.26	21.9318	23.1395	72.6222
1531.23	22.106	23.2754	72.8223
1532.19	22.2607	23.3929	72.9905
1533.16	22.3944	23.4903	73.1232
1534.12	22.5078	23.5676	73.2187
1535.09	22.6025	23.6265	73.2792
1536.05	22.6792	23.6687	73.3114
1537.01	22.7357	23.6944	73.3263
1537.98	22.7663	23.701	73.3391
1538.94	22.763	23.685	73.3674
1539.91	22.7183	23.6432	73.4273
1540.87	22.6295	23.5766	73.5281
1541.83	22.4999	23.4901	73.6672
1542.8	22.3377	23.3913	73.8301
1543.76	22.151	23.2857	73.9949
1544.73	21.9441	23.1747	74.1395
1545.69	21.7163	23.055	74.2468
1546.66	21.4642	22.9212	74.3068
1547.62	21.1846	22.7688	74.3161
1548.58	20.8778	22.5969	74.2758
1549.55	20.5486	22.4087	74.1891
1550.51	20.206	22.2108	74.0594
1551.48	19.8591	22.0103	73.8889
1552.44	19.5139	21.8113	73.6775
1553.4	19.1697	21.6131	73.425
1554.37	18.8199	21.4101	73.1332
1555.33	18.4547	21.1951	72.8106
1556.3	18.0672	20.9639	72.4758
1557.26	17.66	20.7203	72.1569
1558.23	17.249	20.4774	71.8843
1559.19	16.8586	20.2537	71.6762
1560.15	16.5106	20.0634	71.5274
1561.12	16.2144	19.9095	71.4109
1562.08	15.9655	19.7849	71.2923
1563.05	15.7527	19.6783	71.144
1564.01	15.5663	19.5812	70.953
1564.98	15.4021	19.4905	70.721
1565.94	15.2617	19.4087	70.461
1566.9	15.1494	19.3407	70.1914
1567.87	15.0679	19.2909	69.9304
1568.83	15.0153	19.2599	69.6906
1569.8	14.985	19.2442	69.4769
1570.76	14.9691	19.2385	69.289
1571.73	14.962	19.2386	69.1263
1572.69	14.9634	19.2441	68.9933
1573.65	14.9772	19.2576	68.9009
1574.62	15.0078	19.2824	68.8631
1575.58	15.0562	19.3188	68.8902
1576.55	15.118	19.3628	68.9827
1577.51	15.1849	19.4069	69.1297
1578.48	15.2499	19.4442	69.3139
1579.44	15.3117	19.4722	69.5196
1580.4	15.3758	19.4939	69.7386
1581.37	15.4518	19.5165	69.9708
1582.33	15.5487	19.5476	70.221
1583.3	15.6714	19.5923	70.4938
1584.26	15.8185	19.6516	70.7896
1585.23	15.985	19.723	71.1043
1586.19	16.1657	19.8039	71.4316
1587.15	16.3596	19.8941	71.7665
1588.12	16.5713	19.9974	72.1083
1589.08	16.8085	20.1199	72.4602
1590.05	17.077	20.2672	72.8261
1591.01	17.3763	20.44	73.2075
1591.97	17.6977	20.6333	73.6009
1592.94	18.0273	20.8378	73.9988
1593.9	18.352	21.0442	74.3924
1594.87	18.665	21.2475	74.7756
1595.83	18.9683	21.4485	75.1455
1596.8	19.2704	21.6534	75.5023
1597.76	19.5812	21.8693	75.8462
1598.72	19.9066	22.1008	76.1746
1599.69	20.2462	22.3478	76.482
1600.65	20.5948	22.607	76.762
1601.62	20.947	22.8751	77.0107
1602.58	21.3019	23.1528	77.23
1603.55	21.6645	23.446	77.4276
1604.51	22.0439	23.7632	77.6149
1605.47	22.4479	24.1119	77.8029
1606.44	22.8793	24.4937	77.9975
1607.4	23.3346	24.9031	78.1984
1608.37	23.8076	25.3303	78.3999
1609.33	24.2958	25.7658	78.5951
1610.3	24.806	26.2063	78.7801
1611.26	25.3557	26.656	78.9565
1612.22	25.9706	27.1252	79.1308
1613.19	26.677	27.6248	79.312
1614.15	27.4936	28.1607	79.507
1615.12	28.4245	28.7295	79.7177
1616.08	29.4575	29.3185	79.9394
1617.05	30.5687	29.9108	80.162
1618.01	31.732	30.4914	80.3749
1618.97	32.9259	31.0526	80.5698
1619.94	34.1365	31.5943	80.7438
1620.9	35.3534	32.1204	80.8983
1621.87	36.5642	32.6339	81.0377
1622.83	37.7496	33.1339	81.1671
1623.8	38.883	33.6152	81.2906
1624.76	39.9341	34.0705	81.4104
1625.72	40.8751	34.4936	81.5252
1626.69	41.6871	34.8817	81.6306
1627.65	42.363	35.2357	81.7192
1628.62	42.9065	35.5583	81.7821
1629.58	43.3274	35.8521	81.8112
1630.55	43.6379	36.119	81.8033
1631.51	43.8507	36.3611	81.7623
1632.47	43.9791	36.5824	81.7018
1633.44	44.0409	36.7908	81.6446
1634.4	44.0603	36.9979	81.6181
1635.37	44.0668	37.2157	81.6451
1636.33	44.0905	37.4521	81.7335
1637.3	44.1531	37.7071	81.8718
1638.26	44.264	37.974	82.0346
1639.22	44.4218	38.2443	82.1953
1640.19	44.6206	38.5131	82.3367
1641.15	44.8551	38.7817	82.4554
1642.12	45.1227	39.0569	82.5605
1643.08	45.4216	39.3472	82.6672
1644.05	45.7474	39.6581	82.7892
1645.01	46.0902	39.9883	82.9321
1645.97	46.4354	40.3289	83.0905
1646.94	46.7678	40.6671	83.2518
1647.9	47.0771	40.9927	83.4042
1648.87	47.3613	41.303	83.5454
1649.83	47.6259	41.6037	83.687
1650.8	47.8799	41.9057	83.8513
1651.76	48.1297	42.2186	84.0613
1652.72	48.3747	42.5435	84.3268
1653.69	48.6069	42.871	84.6345
1654.65	48.8159	43.1855	84.9512
1655.62	48.9948	43.4738	85.2389
1656.58	49.1437	43.7308	85.4702
1657.54	49.2674	43.9599	85.6351
1658.51	49.373	44.1688	85.738
1659.47	49.4659	44.3651	85.7917
1660.44	49.5486	44.5538	85.8105
1661.4	49.6214	44.7358	85.8062
1662.37	49.6831	44.9093	85.7854
1663.33	49.7328	45.0714	85.7499
1664.29	49.7713	45.2208	85.6977
1665.26	49.8006	45.3587	85.6264
1666.22	49.8231	45.488	85.5353
1667.19	49.8405	45.6116	85.4275
1668.15	49.853	45.7312	85.3088
1669.12	49.8599	45.8466	85.1875
1670.08	49.8609	45.9572	85.0713
1671.04	49.8568	46.0627	84.9661
1672.01	49.8501	46.1645	84.8739
1672.97	49.8439	46.2655	84.7924
1673.94	49.8409	46.368	84.7158
1674.9	49.8424	46.4728	84.6353
1675.87	49.8472	46.5775	84.5409
1676.83	49.8532	46.6778	84.4224
1677.79	49.858	46.7688	84.2717
1678.76	49.86	46.8478	84.0846
1679.72	49.8591	46.9149	83.8622
1680.69	49.8563	46.9731	83.6121
1681.65	49.8531	47.028	83.3496
1682.62	49.8507	47.0853	83.0961
1683.58	49.8499	47.1492	82.8736
1684.54	49.8506	47.2206	82.6975
1685.51	49.8526	47.2974	82.5683
1686.47	49.8558	47.3758	82.4706
1687.44	49.8601	47.4522	82.38
1688.4	49.8653	47.5242	82.2728
1689.37	49.8708	47.5906	82.1334
1690.33	49.875	47.6506	81.9566
1691.29	49.8763	47.7029	81.7459
1692.26	49.8727	47.7461	81.5113
1693.22	49.8635	47.7793	81.2663
1694.19	49.8488	47.8032	81.0255
1695.15	49.8304	47.8207	80.8033
1696.11	49.8111	47.8366	80.6136
1697.08	49.7932	47.8569	80.4701
1698.04	49.7783	47.8862	80.3856
1699.01	49.7665	47.9263	80.369
1699.97	49.7572	47.9759	80.4216
1700.93	49.7492	48.032	80.5345
1701.9	49.7421	48.0906	80.6901
1702.86	49.7357	48.1492	80.8677
1703.83	49.7302	48.2067	81.0507
1704.79	49.7251	48.2627	81.2297
1705.76	49.7194	48.3167	81.4026
1706.72	49.7118	48.3673	81.571
1707.68	49.7015	48.4127	81.7356
1708.65	49.6879	48.4509	81.8936
1709.61	49.6716	48.4807	82.039
1710.58	49.6536	48.5023	82.1658
1711.54	49.6353	48.5168	82.2729
1712.51	49.6174	48.5266	82.3691
1713.47	49.6004	48.534	82.4738
1714.43	49.5844	48.542	82.6156
1715.4	49.57	48.5536	82.8232
1716.36	49.5584	48.572	83.1151
1717.33	49.5511	48.5999	83.4896
1718.29	49.5492	48.6384	83.9241
1719.26	49.5526	48.6865	84.3856
1720.22	49.5596	48.7414	84.8448
1721.18	49.5675	48.7986	85.2851
1722.15	49.5733	48.8532	85.7024
1723.11	49.5749	48.9013	86.0998
1724.08	49.5711	48.9402	86.4805
1725.04	49.5621	48.9692	86.8441
1726.01	49.5492	48.9892	87.1868
1726.97	49.5337	49.0023	87.5044
1727.93	49.5166	49.0108	87.7974
1728.9	49.4981	49.0162	88.074
1729.86	49.4782	49.0199	88.3506
1730.83	49.4572	49.023	88.6484
1731.79	49.4363	49.0275	88.9867
1732.76	49.4177	49.0364	89.3755
1733.72	49.4043	49.0535	89.8101
1734.68	49.3983	49.0814	90.2721
1735.65	49.4	49.1207	90.7371
1736.61	49.4078	49.1688	91.1838
1737.58	49.419	49.2215	91.5992
1738.54	49.4305	49.2739	91.979
1739.51	49.4404	49.3223	92.3243
1740.47	49.4475	49.3646	92.6367
1741.43	49.4517	49.4007	92.9166
1742.4	49.4531	49.4312	93.1622
1743.36	49.4513	49.4573	93.372
1744.33	49.4457	49.4788	93.5463
1745.29	49.4353	49.4952	93.6891
1746.26	49.4192	49.5055	93.8088
1747.22	49.3974	49.5098	93.9167
1748.18	49.3712	49.5096	94.0254
1749.15	49.3425	49.5082	94.1451
1750.11	49.3138	49.5099	94.2815
1751.08	49.287	49.5177	94.4333
1752.04	49.2628	49.5329	94.5934
1753.01	49.2408	49.5538	94.7513
1753.97	49.2201	49.5772	94.8969
1754.93	49.1997	49.5998	95.0236
1755.9	49.1789	49.6193	95.13
1756.86	49.1574	49.6353	95.2201
1757.83	49.1351	49.6489	95.3013
1758.79	49.1115	49.6614	95.3818
1759.76	49.0861	49.674	95.4671
1760.72	49.0581	49.6865	95.5575
1761.68	49.027	49.6974	95.6476
1762.65	48.9928	49.7048	95.7276
1763.61	48.956	49.7073	95.7868
1764.58	48.9173	49.7042	95.8173
1765.54	48.8774	49.6958	95.8165
1766.5	48.8364	49.683	95.7884
1767.47	48.794	49.6668	95.7431
1768.43	48.7505	49.6485	95.695
1769.4	48.7065	49.6295	95.6606
1770.36	48.664	49.6125	95.6545
1771.33	48.6261	49.6007	95.6865
1772.29	48.5957	49.5979	95.7582
1773.25	48.5751	49.6065	95.8626
1774.22	48.5645	49.6268	95.9863
1775.18	48.5622	49.6566	96.1135
1776.15	48.5657	49.6918	96.2307
1777.11	48.572	49.7277	96.3295
1778.08	48.5791	49.7605	96.4076
1779.04	48.5855	49.7882	96.4677
1780	48.5907	49.8106	96.5163
1780.97	48.5942	49.8289	96.5598
1781.93	48.5956	49.8447	96.6026
1782.9	48.5943	49.8588	96.6441
1783.86	48.5892	49.8708	96.6796
1784.83	48.5798	49.879	96.7013
1785.79	48.5657	49.882	96.7028
1786.75	48.5472	49.8786	96.6815
1787.72	48.5249	49.8694	96.6412
1788.68	48.4993	49.8562	96.5916
1789.65	48.4713	49.8422	96.5465
1790.61	48.4416	49.8304	96.5193
1791.58	48.4111	49.8234	96.5188
1792.54	48.3809	49.8222	96.5465
1793.5	48.3522	49.8269	96.5963
1794.47	48.3258	49.8363	96.6574
1795.43	48.3019	49.8492	96.7193
1796.4	48.2799	49.8641	96.775
1797.36	48.2582	49.8799	96.823
1798.33	48.2351	49.8952	96.8661
1799.29	48.209	49.9091	96.9091
1800.25	48.179	49.9203	96.9556
1801.22	48.1454	49.9282	97.0066
1802.18	48.1088	49.9325	97.0591
1803.15	48.0702	49.9335	97.1081
1804.11	48.0301	49.9314	97.1483
1805.07	47.9884	49.9264	97.1765
1806.04	47.9445	49.9184	97.1922
1807	47.8982	49.9069	97.1984
1807.97	47.8494	49.8919	97.2
1808.93	47.7992	49.8739	97.2027
1809.9	47.7494	49.8544	97.2114
1810.86	47.7017	49.8356	97.2292
1811.82	47.6574	49.8194	97.2568
1812.79	47.6166	49.8072	97.2926
1813.75	47.5785	49.7987	97.3332
1814.72	47.5419	49.793	97.3747
1815.68	47.5056	49.788	97.4131
1816.64	47.4688	49.7821	97.4451
1817.61	47.4312	49.7743	97.4679
1818.57	47.3928	49.7643	97.4798
1819.54	47.3534	49.7526	97.4796
1820.5	47.3125	49.7393	97.4668
1821.47	47.2692	49.7243	97.4417
1822.43	47.2227	49.707	97.4056
1823.39	47.173	49.6867	97.361
1824.36	47.1205	49.6636	97.3126
1825.32	47.0666	49.6386	97.2662
1826.29	47.013	49.614	97.2286
1827.25	46.9611	49.5922	97.2059
1828.22	46.9118	49.5757	97.2024
1829.18	46.8653	49.5655	97.219
1830.14	46.8216	49.5614	97.2536
1831.11	46.7805	49.5621	97.3015
1832.07	46.7423	49.5659	97.3566
1833.04	46.7072	49.5714	97.413
1834	46.6753	49.5777	97.4652
1834.97	46.6459	49.5842	97.5087
1835.93	46.6179	49.59	97.54
1836.89	46.5895	49.5939	97.556
1837.86	46.5592	49.5942	97.5555
1838.82	46.5257	49.5889	97.539
1839.79	46.4885	49.5769	97.51
1840.75	46.4479	49.5582	97.4754
1841.72	46.4046	49.5341	97.4443
1842.68	46.3596	49.5075	97.427
1843.64	46.3137	49.4814	97.431
1844.61	46.2676	49.4583	97.4595
1845.57	46.2219	49.4396	97.5093
1846.54	46.1775	49.4253	97.5726
1847.5	46.1351	49.4144	97.6395
1848.47	46.0954	49.4057	97.7012
1849.43	46.0586	49.3982	97.7526
1850.39	46.0244	49.3914	97.7923
1851.36	45.992	49.3851	97.8219
1852.32	45.96	49.379	97.8446
1853.29	45.9276	49.3726	97.8632
1854.25	45.8942	49.3654	97.8791
1855.21	45.8599	49.3571	97.8927
1856.18	45.825	49.3474	97.9034
1857.14	45.7896	49.3366	97.9103
1858.11	45.7537	49.3252	97.9124
1859.07	45.7167	49.3132	97.9086
1860.04	45.6778	49.3006	97.897
1861	45.6361	49.2864	97.8755
1861.96	45.5916	49.2699	97.8418
1862.93	45.5448	49.2503	97.7956
1863.89	45.4965	49.2278	97.7391
1864.86	45.4479	49.2035	97.679
1865.82	45.3997	49.1793	97.6247
1866.79	45.3525	49.1576	97.5871
1867.75	45.307	49.1405	97.5756
1868.71	45.2637	49.1293	97.5944
1869.68	45.2234	49.1244	97.6413
1870.64	45.1868	49.1249	97.7084
1871.61	45.1544	49.1295	97.7845
1872.57	45.1259	49.1364	97.8589
1873.54	45.1	49.1436	97.9238
1874.5	45.0747	49.1496	97.976
1875.46	45.0483	49.1526	98.0158
1876.43	45.019	49.1515	98.0454
1877.39	44.9862	49.1453	98.067
1878.36	44.95	49.1337	98.082
1879.32	44.9111	49.117	98.0899
1880.29	44.8702	49.096	98.0898
1881.25	44.8279	49.0717	98.0807
1882.21	44.7841	49.0449	98.0626
1883.18	44.7388	49.0163	98.0368
1884.14	44.6923	48.9863	98.0058
1885.11	44.6453	48.9553	97.9729
1886.07	44.5994	48.9243	97.9417
1887.04	44.556	48.8945	97.9156
1888	44.5165	48.8674	97.8974
1888.96	44.4812	48.8443	97.8895
1889.93	44.4496	48.8263	97.893
1890.89	44.4207	48.8133	97.9078
1891.86	44.3933	48.8046	97.9321
1892.82	44.367	48.799	97.9632
1893.79	44.3414	48.7952	97.9971
1894.75	44.3165	48.7922	98.0303
1895.71	44.2923	48.7893	98.06
1896.68	44.2678	48.7861	98.0845
1897.64	44.242	48.7822	98.1036
1898.61	44.2136	48.7772	98.117
1899.57	44.1817	48.7702	98.125
1900.54	44.1464	48.7609	98.127

## Sheet: Fig. 2c
	PANi	b-PANi	f-PANi
Binding energy (eV)	Intensity
570	161612	194162	89999
569	165593	195872	106324
568	166533	185670	86579.5
567	170682	192005	91854.5
566	166533	186307	85134
565	168895	197342	88778.5
564	169963	194351	102214
563	170521	196822	88015.5
562	173907	199066	80381
561	177104	201106	85004
560	174757	196350	81189
559	172152	201639	90725.5
558	179021	201669	85531.5
557	183567	208992	92091.5
556	180143	205100	91312.5
555	181853	205912	91023.5
554	178605	210109	87688
553	175369	204581	82539.5
552	168726	202171	96286
551	169588	203757	86814
550	161700	199503	90110
549	160111	191537	89935.5
548	155876	186465	69877.5
547	152446	178426	78708
546	150274	173425	84498.5
545	144187	164743	81037.5
544	138524	173405	78376
543	132268	153971	70293
542	132943	151881	89767
541	132751	153605	78650.5
540	131640	149608	68677
539	137600	152918	65878
538	138884	157890	75326.5
537	141764	162054	77593
536	152746	163649	78453.5
535	209793	171200	83411.5
534	330975	208370	98087.5
533	476541	337590	103928
532	529253	536501	107216
531	402349	570557	103822
530	201627	373974	109786
529	114286	202764	95538.5
528	100965	136152	78546
527	100427	129122	66780.5
526	99782.4	126820	59160
525	96526.6	122334	57229
524	95529.3	115850	50577
523	96377.1	122698	62787.5
522	93848	120078	57672
521	93929.5	117095	55361
520	96728.2	111513	57441.5
519	95650.6	120506	68862
518	93765.9	116382	54722.5
517	98304.6	117584	58926.5
516	102538	120960	60954.5
515	96270.7	120697	62676
514	92258.9	120550	61338.5
513	99777.8	121303	57317
512	96825.1	121896	53841
511	100087	121043	58369
510	98355.2	125534	54224.5
509	96051.6	120297	66392
508	98910.5	118551	61086
507	101895	117391	53511.5
506	96957	123647	59697
505	97395.7	124877	67841
504	96141.4	128664	54937.5
503	96879.7	123885	64127
502	96216.7	123217	67441
501	96852.7	123833	65004
500	96232.2	125053	58640.5
499	92222	127752	58530.5
498	94344.2	128465	65763.5
497	97944.7	125549	62778
496	100846	124524	67068
495	99266.2	125019	58381.5
494	96103.3	131810	59305.5
493	99637.7	126002	59443
492	101606	125439	58528.5
491	98297.6	122175	58905
490	96509.2	119248	59956.5
489	97330.3	121559	56586.5
488	102663	122461	70644.5
487	97435.2	128243	62495
486	100523	126766	54777.5
485	102501	122572	67361
484	95754.2	126815	62218
483	100700	128431	58357.5
482	101020	129673	58800.5
481	97444.2	126462	61078.5
480	100348	126104	63347.5
479	100379	130115	61594.5
478	104046	128390	67978
477	100447	129854	63087
476	101140	131094	59833.5
475	102045	126013	58739.5
474	102035	128649	71646.5
473	102801	132628	61825.5
472	98310.7	125306	64235.5
471	100824	134067	64735.5
470	99998.1	128972	60988.5
469	97907.1	131474	58546.5
468	104654	125210	66549
467	98564	126972	58560
466	97880	127357	64165
465	96923.9	129192	62947
464	101958	122812	52311
463	101002	133475	66905.5
462	101918	131641	56881.5
461	99670.1	127402	70743
460	103375	125014	68719
459	103589	131328	67872
458	102438	130058	66531
457	98217.1	129916	64003.5
456	99783.3	132601	65683
455	101168	125973	61747.5
454	102277	133379	64164.5
453	101201	125954	60413
452	106972	136042	57893.5
451	102287	135317	75104.5
450	102434	128760	66116
449	108009	129991	67234
448	109293	130330	57314
447	104276	132350	68922.5
446	104434	132556	54859.5
445	103008	139280	78571
444	101346	130142	65183.5
443	102644	129196	57175.5
442	102236	133072	61749.5
441	107099	131794	58299
440	103041	135537	59666.5
439	100664	131935	62030.5
438	101324	133990	72480.5
437	104629	134191	73349
436	105241	139278	62923
435	103104	135766	68184
434	105782	130681	73018.5
433	105590	134060	63876
432	105765	137477	71676.5
431	107159	131284	77823.5
430	102727	133506	74239
429	105044	132628	65652
428	108911	138066	64608.5
427	107839	134961	61089
426	106887	142025	58133
425	109321	138034	73677
424	109673	147321	83597.5
423	110091	135430	71540.5
422	106010	139401	63308.5
421	107030	136289	60346.5
420	101956	136985	68403.5
419	102305	132640	78776.5
418	104404	130464	58389
417	103561	134271	64661.5
416	101522	133536	72544
415	98651	128382	69587.5
414	101769	132513	60093.5
413	101843	131873	66324
412	95869.4	127086	71969.5
411	98069.7	129805	60497
410	101568	123636	64183.5
409	102365	123443	59407.5
408	99571.9	128657	61402.5
407	100624	128721	53652.5
406	102768	131904	61545.5
405	100765	125127	64354.5
404	102526	129867	68959
403	110705	135323	60895
402	133818	155164	73517
401	171763	171252	100678
400	195418	212798	157468
399	150988	249638	198060
398	107980	199753	138017
397	92016.6	143868	93628.5
396	90936	121061	67247.5
395	86779.8	112219	66074
394	88319.7	111563	53833
393	91243	120507	60870
392	93735.9	116332	56333
391	92156.4	112750	56034.5
390	88910.5	115599	56539
389	89632	121545	53126
388	89641.4	112101	59487.5
387	86151.7	113485	63232.5
386	88874	120149	55457
385	87931.3	118526	60021.5
384	88867.2	115425	49182.6
383	89991.4	116257	60029.5
382	92719.9	117910	70214
381	93960.1	119589	56311
380	93844.9	121006	63122
379	89114.9	124876	62759.5
378	90734.8	120138	63018.5
377	93613.3	120703	67150
376	90208.2	120911	56611.5
375	90546.7	122620	60238.5
374	93382.6	120952	68931
373	94435.6	121564	59074
372	92584.6	119927	58832
371	91117.1	120141	58289
370	93487.9	129359	56418
369	97984.3	121429	53242
368	98389.2	121611	55129.5
367	97231	126211	50757.5
366	92785.7	118379	64018.5
365	89995.7	122012	64216
364	95270.7	116705	59670.5
363	96481.6	115600	61049.5
362	93481.3	126476	66196.5
361	91685.9	118469	75027
360	96087.2	125643	55015.5
359	97373.4	124382	71604
358	95689.8	120354	62230
357	96759.3	125085	60805
356	97846.2	125756	71207.5
355	95618.1	126103	62698.5
354	96112.7	129225	67600.5
353	97723.1	125858	58966.5
352	96726.1	126810	68997
351	95269.6	121979	65003
350	86743.5	129009	69213.5
349	95392.9	123813	76435
348	97963.9	127386	59201
347	98146.7	125764	64856.5
346	96827.3	128557	63429
345	97223.4	119863	67821
344	99295	128576	75756.5
343	96081.7	127435	62770.5
342	95385.2	131373	55179
341	96734.6	134070	71077
340	100987	133991	66005.5
339	97510.4	132771	63127.5
338	98679.3	129390	64458
337	102195	129261	58872
336	99865.6	131270	67496
335	102072	135454	71279
334	99362.3	132037	64127
333	102582	129928	60425.5
332	103356	133049	71622.5
331	100531	133245	67436
330	97015.8	135536	71025
329	99470.8	133809	64617.5
328	100686	135303	55258
327	102777	128762	69367
326	99456.5	125883	56778.5
325	98404.5	129709	63533.5
324	99730.9	140136	69908.5
323	99661.6	133661	65883
322	100442	132966	65202.5
321	99049.4	138974	66727
320	101987	137514	68881
319	107061	136917	68078
318	107199	135066	58256.5
317	107852	148984	61283.5
316	104993	143994	71072.5
315	105107	145328	66359.5
314	100765	139529	67823.5
313	104577	142146	66628
312	109042	147354	78952
311	105279	135595	73857
310	102609	143793	70073
309	105752	143525	74891.5
308	102430	146169	60062
307	102058	139482	70744
306	96256.9	137778	69494.5
305	87915.3	134494	76079.5
304	87262.6	125036	66174
303	81456.8	124615	60428.5
302	75914.3	116191	63980
301	72414.3	113824	72025.5
300	68675	109286	53125.5
299	64612.7	101793	51554.5
298	64105.9	97764.1	46121.4
297	65937.4	93765.3	43094.4
296	65558.7	92936.5	48037.2
295	67796.4	87686.1	51213
294	75263	99377.2	53749
293	81482.1	96519.8	42493.1
292	89101.8	100359	51300.5
291	99748.3	108907	56951.5
290	120395	107317	56900
289	142870	118033	59119
288	174008	130425	66362
287	250966	186318	79049.5
286	368154	289291	119511
285	419246	474788	224799
284	283870	639958	344201
283	93835.8	450995	236146
282	26603.7	148279	85862
281	16577.9	55431.8	28941.5
280	16614.1	39101.1	20566.4
279	15660.9	34599.2	13776.2
278	13378.5	31836.6	15681.9
277	13368.4	32236.9	17909.8
276	14376.1	28698.2	17911.5
275	13157.4	28119.1	13088.1
274	12712.2	29534.7	11819.9
273	13874.4	28445.2	11631
272	13346.7	29660.3	12268.3
271	14762.8	28305.6	16085.7
270	15390.6	27214.7	10999.1
269	14883	26739.4	16664.5
268	14069.9	28420.6	14121.4
267	13945.7	28222.9	11896.3
266	12650.6	24767.1	12787.9
265	13519.6	24580.9	10823.5
264	12755.5	26849.7	12985.4
263	15478.3	26995.1	13434.9
262	16121.4	28275.5	12991.3
261	15886.7	29515	12165.3
260	14140.9	27788.4	8791.15
259	13316.3	29386.6	9366.5
258	12773.1	25835.7	11086.2
257	14939.4	30491.2	13005.6
256	12730.7	30231.1	9881.6
255	14074.7	29433.1	10519.1
254	16111.5	32590.5	10716.3
253	14476	26138.9	6886.7
252	15580.7	27585.7	10847.1
251	13829.4	27923.9	8167.3
250	12960.6	28910.3	11933.6
249	13590.6	29414.4	6895.7
248	13048.3	28104.5	9128.15
247	14755.4	24445.5	10793
246	13337.5	25508	11752.1
245	12787	27073.4	13158.1
244	13701.9	23473.6	13482
243	13259.2	25984	12718
242	12786.9	25272.9	7606
241	13944.5	26911.8	7798.4
240	13383.2	24618.8	7097.5
239	13149.4	23112.6	10679.1
238	14793.7	22130.1	7100.1
237	11568.5	24414	8059.4
236	12648.3	24071.9	12603
235	13701.9	26136	8321.2
234	13259.2	30468	12226.7
233	12786.9	40166.2	14790
232	13944.5	42788.2	20170.2
231	18160	41438.4	17038.2
230	13833	34091.4	17231.8
229	13708.7	30908.6	11723.5
228	13230	26798.5	13200.9
227	11795.8	22754.2	11922.4
226	13445.8	24361.3	11986.6
225	13250.7	23351.4	9876.05
224	13123	25779.3	13916.6
223	12884	27015.1	9427.15
222	12295.3	23995.8	11419.3
221	13301.2	26806.9	7506.2
220	12973.5	23387.8	10911.6
219	12284.1	24493.7	5970.1
218	12448.8	27221.6	10463.3
217	12791.6	26558.2	13293.5
216	12440.7	24830.9	5650.75
215	11556.2	24024	12334.4
214	11986.7	23938.7	9445.35
213	11821.7	25757.4	7516.45
212	11874.1	21595.6	13368.8
211	13579.9	22757.6	8551
210	13756.2	23699.3	12023.9
209	13075.6	21699.3	6045.25
208	11709.5	22177.5	7976.3
207	11470	22491	9327.7
206	12179.2	20345.9	7271.45
205	11227.9	22808.4	6820.05
204	11926.4	19144.5	9526.1
203	11057.7	19468.7	9014.6
202	11069	20683.6	6312.8
201	11225	21729.6	11977.8
200	12678.1	20923.1	6701.3
199	11531	19587.4	9986.25
198	11826.4	20943.5	8312.9
197	13699.6	19157.2	9990.45
196	12389.7	20178.3	6317.85
195	11483.9	21562.2	11412.4
194	13173	22249.4	7417.05
193	28031.3	31140.1	12320.3
192	30109.7	48527.9	10516.5
191	23179.5	54138.8	16645.5
190	13234.7	41668	9295.65
189	12482.3	26210.6	8973.3
188	12508.8	18103.7	10394.7
187	11281.1	17552.7	7297.6
186	10310	18989.7	3809.34
185	9655.36	16460	6654.65
184	10006.3	15558	5622.7
183	9197.87	13701.9	8464.8
182	9799.38	16495.1	4008.07
181	10064.1	15555.6	3491.26
180	9696.2	15260.4	4848.98
179	9112.21	14655.8	4980.41
178	8817.55	15471.7	5239.85
177	10201.4	11983	4397.65
176	10611.5	12863.7	7312.2
175	10468.3	13774.3	5760.7
174	10127.4	10926.7	6539.25
173	9434.98	10877	8611.8
172	7473.96	9878.84	8482.55
171	8050.02	10556.2	7384.65
170	8156.59	9935.89	10366

## Sheet: Fig. 2d
PANi					b-PANi						f-PANi
	Original	fitted	C-C			Original	fitted	C-C	C-B			Original	fitted	C-C	C-O	C=O	C-B
Binding energy (eV)	Intensity				Binding energy (eV)	Intensity					Binding energy (eV)	Intensity
294.98	1100.66	1124.94	1100.66		295.18	10974.9	11682.2	0	0		294.236	6403.36	6403.36	6403.36	6403.36	6403.36	6403.36
294.88	1151.58	1280.19	1151.58		295.08	11619.9	14077	0	0		294.136	6413.45	6413.45	6413.45	6413.45	6413.45	6413.45
294.78	1120.96	623.75	1120.96		294.98	12769.7	10846.1	0	0		294.036	6100.36	6100.36	6100.36	6100.36	6100.36	6100.36
294.68	1135.29	553.641	1135.29		294.88	10922.4	10835.8	0	0		293.936	6245.86	6245.86	6245.86	6245.86	6245.86	6245.86
294.58	1157.73	793.191	1157.73		294.78	11590.8	12333.8	0	0		293.836	6682.59	6682.59	6682.59	6682.59	6682.59	6682.59
294.48	1157.64	1002.75	1157.64		294.68	11906.2	13354.5	0	0		293.736	6347.1	6347.1	6347.1	6347.1	6347.1	6347.1
294.38	1052.66	1077.35	1052.66		294.58	11748.7	13443.6	0	0		293.636	5955.9	5955.9	5955.9	5955.9	5955.9	5955.9
294.28	1141.66	1060.39	1141.66		294.48	10788	13031.2	0	0		293.536	6419.45	6419.45	6419.45	6419.45	6419.45	6419.45
294.18	1113.87	1025.25	1113.87		294.38	11301.1	12635.1	0	0		293.436	6887.56	6887.56	6887.56	6887.56	6887.56	6887.56
294.08	1161.13	1015.79	1161.13		294.28	11966.5	12499.4	0	0		293.336	7048.02	7048.02	7048.02	7048.02	7048.02	7048.02
293.98	1152.14	1038.87	1152.14		294.18	11533.3	12595.7	0	0		293.236	7142.3	7142.3	7142.3	7142.3	7142.3	7142.3
293.88	1060.21	1080.66	1060.21		294.08	11618.2	12774.8	0	0		293.136	7615.37	7615.37	7615.37	7615.37	7615.37	7615.37
293.78	1183.41	1124.65	1183.41		293.98	11751.5	12908.8	0	0		293.036	7734.53	7734.53	7734.53	7734.53	7734.53	7734.53
293.68	1089.66	1161.76	1089.66		293.88	11476.3	12956.6	0	0		292.936	7492.12	7492.12	7492.12	7492.12	7492.12	7492.12
293.58	1176.46	1191.83	1176.46		293.78	11958	12955.7	0	0		292.836	7645.62	7645.62	7645.62	7645.62	7645.62	7645.62
293.48	1240.53	1219.93	1240.53		293.68	11807.3	12976.2	0	0		292.736	7492.92	7492.92	7492.92	7492.92	7492.92	7492.92
293.38	1120.05	1251.68	1120.05		293.58	11891	13072.6	0	0		292.636	7439.3	7439.3	7439.3	7439.3	7439.31	7439.31
293.28	1131.89	1289.97	1131.89		293.48	12301.3	13256.4	0	0		292.536	7696.76	7696.76	7696.76	7696.76	7696.77	7696.77
293.18	1129.34	1334.06	1129.34		293.38	12159.9	13496.6	0	0		292.436	8079.31	8079.31	8079.31	8079.31	8079.34	8079.34
293.08	1165.62	1380.56	1165.62		293.28	13145.4	13739	0	0		292.336	8273.23	8273.23	8273.23	8273.23	8273.28	8273.28
292.98	1161.34	1425.27	1161.34		293.18	12982	13931.9	0	0		292.236	8381.75	8381.75	8381.75	8381.75	8381.86	8381.86
292.88	1271.88	1464.74	1271.88		293.08	13137.6	14047.2	0	0		292.136	8359.1	8359.1	8359.1	8359.1	8359.31	8359.31
292.78	1340.69	1497.17	1340.69		292.98	12429.4	14088.1	0	0		292.036	8150.94	8150.94	8150.94	8150.94	8151.33	8151.33
292.68	1383.95	1522.41	1383.95		292.88	13287	14084.5	0	0		291.936	8337.33	8337.33	8337.33	8337.33	8338.05	8338.05
292.58	1277.71	1541.34	1277.71		292.78	12726.3	14078.3	0	0		291.836	7957.26	7957.26	7957.26	7957.26	7958.58	7958.58
292.48	1333.67	1555.08	1333.67		292.68	14195.8	14106.9	0	0		291.736	7698.44	7698.44	7698.44	7698.44	7700.81	7700.81
292.38	1403.17	1564.33	1403.17		292.58	13953.6	14189.6	0	0		291.636	8053.54	8053.54	8053.54	8053.54	8057.7	8057.7
292.28	1370.19	1569.15	1370.19		292.48	12702.6	14322.4	0	0		291.536	8279.95	8279.95	8279.95	8279.95	8287.11	8287.11
292.18	1406.34	1569.06	1406.34		292.38	13932.7	14481.2	0	0		291.436	8322.13	8322.13	8322.13	8322.13	8334.24	8334.24
292.08	1490.57	1563.45	1490.57		292.28	13741.5	14631.5	0	0		291.336	8076.91	8076.91	8076.91	8076.91	8097.01	8097.01
291.98	1471.04	1552	1471.04		292.18	14237	14741	0	0		291.236	7988.48	7988.48	7988.48	7988.48	8021.21	8021.22
291.88	1400.62	1535.03	1400.62		292.08	14041.5	14790.5	0	0		291.136	8134.61	8134.61	8134.61	8134.61	8187.06	8187.08
291.78	1460.66	1513.57	1460.66		291.98	13803.5	14780	0	0		291.036	7957.18	8058.98	8058.98	8058.98	8141.52	8141.55
291.68	1311.96	1489.2	1311.96		291.88	13150.5	14728.1	0	0		290.936	7350.86	7983.36	7983.36	7983.36	8110.8	8110.84
291.58	1395.96	1463.79	1395.96		291.78	14776.7	14665.5	0	0		290.836	7843.46	7907.73	7907.73	7907.73	8100.78	8100.86
291.48	1279.44	1439.12	1279.44		291.68	13628.5	14625.5	0	0		290.736	8121.57	7832.11	7832.11	7832.11	8119.03	8119.16
291.38	1312.56	1416.64	1312.56		291.58	14083.4	14633.2	0	0		290.636	7889.32	7756.48	7756.48	7756.48	8174.82	8175.05
291.28	1344.61	1397.28	1344.61		291.48	13741.9	14698.2	0	0		290.536	7596.4	7680.86	7680.86	7680.86	8279.13	8279.52
291.18	1354.26	1381.5	1354.26		291.38	14574.2	14812.1	0	0		290.436	8105	7605.23	7605.23	7605.23	8444.62	8445.28
291.08	1380.7	1369.35	1380.7		291.28	15012.7	14951.5	0	0		290.336	8514.05	7529.61	7529.61	7529.61	8684.8	8685.89
290.98	1353.1	1360.62	1353.1		291.18	14327.8	15084.9	14410.7	14410.7		290.236	8954.46	7453.98	7453.98	7453.99	9010.98	9012.77
290.88	1273.57	1354.98	1273.57		291.08	14602.7	15182.4	14410.7	14410.7		290.136	9611.84	7378.36	7378.36	7378.37	9432.31	9435.21
290.78	1310.3	1352	1310.3		290.98	13595.1	15224.4	14410.7	14410.7		290.036	9998.64	7302.73	7302.73	7302.75	9952.65	9957.28
290.68	1288.55	1351.24	1288.55		290.88	14575.6	15206.7	14410.7	14410.7		289.936	10623.8	7227.11	7227.11	7227.13	10567.6	10575
290.58	1297.58	1352.21	1297.58		290.78	14255.9	15141.2	14410.7	14410.7		289.836	11215.8	7151.48	7151.48	7151.53	11261.8	11273.3
290.48	1288.39	1354.51	1288.39		290.68	14632.4	15052.1	14410.7	14410.7		289.736	11800.6	7075.85	7075.85	7075.94	12006.4	12024
290.38	1368.19	1357.89	1368.19		290.58	14410.7	14967.5	14410.7	14410.7		289.636	13136.4	7000.23	7000.23	7000.38	12757.7	12784.6
290.28	1343.92	1362.5	1343.92		290.48	14352.6	14911.6	14408.2	14408.2		289.536	13610.7	6924.6	6924.6	6924.87	13459.4	13499.9
290.18	1279.64	1369.03	1279.64		290.38	13859.7	14896.9	14405.7	14405.8		289.436	13790.2	6848.98	6848.98	6849.42	14049.2	14109.4
290.08	1372.52	1378.8	1372.52		290.28	14124.8	14921	14403.3	14403.3		289.336	14591.7	6773.35	6773.35	6774.09	14466.8	14555.4
289.98	1411.55	1393.63	1411.55		290.18	14775.7	14967.8	14400.8	14400.8		289.236	14723.6	6697.73	6697.73	6698.94	14663	14791.6
289.88	1487.9	1415.56	1487.91		290.08	14260.8	15013.5	14398.2	14398.3		289.136	14874.8	6622.1	6622.1	6624.07	14609	14793.2
289.78	1490.66	1446.19	1490.67		289.98	14046	15034.5	14395.6	14395.8		289.036	14808.6	6546.48	6546.48	6549.64	14302.3	14563.9
289.68	1441.18	1491.95	1441.19		289.88	14020.2	14410.7	14392.9	14393.2		288.936	14093.6	6470.85	6470.85	6475.91	13765.5	14132
289.58	1444.58	1542.98	1444.6		289.78	14278.7	14439.2	14390	14390.7		288.836	13055.3	6395.23	6395.23	6403.17	13046.4	13552.6
289.48	1499.45	1592.07	1499.48		289.68	14974.4	14559.4	14386.6	14387.7		288.736	12598.8	6319.6	6319.6	6331.92	12206.6	12899.6
289.38	1605.31	1642.6	1605.36		289.58	15067.4	14631.4	14382.6	14384.6		288.636	12007.8	6243.98	6243.98	6262.94	11308.4	12244.1
289.28	1741.04	1690.52	1741.13		289.48	14525	14684.5	14378.6	14382		288.536	11607.4	6168.35	6168.35	6197.16	10408.6	11654.7
289.18	1765.59	1722.04	1765.73		289.38	14627.8	14826.8	14374.4	14380.1		288.436	11296.6	6092.73	6092.73	6135.9	9552.36	11195.1
289.08	1728.49	1731.63	1728.71		289.28	15292.1	14948.9	14369.5	14379		288.336	11304	6017.1	6017.1	6081.07	8771.23	10906.9
288.98	1768.98	1733.15	1769.32		289.18	15247.2	15173.3	14363.8	14379.4		288.236	11060.7	5941.47	5941.48	6035.42	8083.15	10822
288.88	1830.94	1736.04	1831.48		289.08	14879.7	15322.9	14357.1	14382.4		288.136	10704	5865.85	5865.86	6001.89	7495.6	10966.6
288.78	1733.69	1726.05	1831.33		288.98	14784.1	15430.7	14349.9	14390.3		288.036	11079.1	5790.22	5790.24	5984.59	7004.2	11341
288.68	1778.82	1725.88	1831.33		288.88	15609.5	15615.9	14342.4	14405.9		287.936	11810.2	5714.6	5714.63	5990.05	6600.3	11943
288.58	1627.91	1722.68	1831.54		288.78	16336.3	15867.1	14334.2	14432.4		287.836	12722.1	5638.97	5639.05	6024.29	6272.22	12765.9
288.48	1587.4	1714.34	1832.05		288.68	16810.2	16183	14325.7	14475.3		287.736	13451.1	5563.35	5563.51	6095.16	6007.2	13783.2
288.38	1661.21	1721.23	1833		288.58	16783.8	16561.6	14317	14541.7		287.636	15108.8	5487.72	5488.07	6213.54	5792.78	14966.4
288.28	1776.6	1747.1	1834.57		288.48	16528.6	16953.8	14308.7	14641		287.536	16642.3	5412.1	5412.83	6391.92	5617.74	16280
288.18	1884.85	1787.8	1836.98		288.38	17710.8	17453.6	14301.4	14785.3		287.436	18297.1	5336.47	5337.97	6641.42	5472.69	17674.7
288.08	1767.79	1830.24	1840.44		288.28	17387	17988.1	14295	14989.1		287.336	20007.9	5260.85	5263.84	6975.83	5349.46	19101.4
287.98	1870.3	1882.05	1845.33		288.18	18787.9	18627.1	14291.6	15272		287.236	20676.5	5185.22	5191.04	7415.59	5241.8	20506.8
287.88	2043.87	1952.11	1852.11		288.08	18929.1	19331	14294.1	15657.1		287.136	21311.6	5109.6	5120.73	7970.49	5145.05	21841
287.78	2190.62	2044.22	1861.33		287.98	19495	20145	14304.7	16169.5		287.036	22472.7	5033.97	5054.79	8653	5055.77	23067.6
287.68	2145.63	2153.28	1873.95		287.88	22373.8	20998.9	14327.2	16837		286.936	23867.7	4958.34	4996.38	9476.94	4971.5	24150.3
287.58	2179.52	2283.97	1891.23		287.78	22360	22054.2	14367	17688.4		286.836	25025.8	4882.72	4950.6	10447.6	4890.5	25088.8
287.48	2282.86	2436.13	1914.73		287.68	22107.3	23209.2	14431.5	18750.9		286.736	25644	4807.09	4925.48	11558.8	4811.62	25891.8
287.38	2679.22	2598.7	1946.24		287.58	24867.5	24462.9	14529.3	20045.4		286.636	26570.7	4731.47	4933.25	12799.3	4734.06	26572.9
287.28	2796.76	2777.53	1988.06		287.48	26528.8	25901	14672.6	21583.7		286.536	27923.9	4655.84	4992.74	14151.1	4657.3	27183.5
287.18	2976.97	2972.76	2043.05		287.38	27037.8	27452	14876	23362		286.436	28318.6	4580.22	5130.67	15571.7	4581.02	27765.6
287.08	3109.83	3174.72	2114.65		287.28	28872.6	29247.6	15158.1	25355.4		286.336	28608.5	4504.59	5383.23	17013.2	4505.03	28363.1
286.98	3355.93	3382.27	2206.55		287.18	31167.1	31250.5	15542.8	27515.2		286.236	29535.7	4428.97	5799.13	18413.4	4429.2	29027
286.88	3669.74	3602.2	2323.18		287.08	33409.3	33415.6	16057.9	29762.6		286.136	30310.9	4353.34	6440.66	19700.3	4353.46	29802
286.78	3891.53	3820.6	2469.41		286.98	36042.6	35745.5	16734.9	31989.5		286.036	30592.1	4277.72	7383.52	20804.1	4277.78	30740.9
286.68	3970.25	4057.52	2650.58		286.88	39027.1	38334.9	17612.8	34066.6		285.936	31404.2	4202.09	8717.45	21655.5	4202.12	31898.6
286.58	4438.07	4299.96	2872.13		286.78	40818	40981.2	18735.3	35852		285.836	32422.2	4126.47	10537.1	22180.8	4126.48	33317
286.48	4522.47	4557.65	3139.43		286.68	42618.5	43717.8	20149.5	37205.1		285.736	33724.4	4050.84	12922.4	22354.9	4050.85	35067.7
286.38	4776.31	4834.18	3457.46		286.58	47048.8	46387	21906.1	38007.2		285.636	36603.7	3975.21	15932.6	22161.2	3975.22	37196.2
286.28	5175.03	5138.08	3830.39		286.48	49340	49013.4	24059.2	38179.5		285.536	40480.8	3899.59	19579.5	21595.2	3899.59	39704.3
286.18	5460.92	5482.25	4261.11		286.38	50590.8	51526.8	26660	37693.7		285.436	43975.7	3823.96	23802.3	20696.6	3823.96	42567.1
286.08	5840.1	5870.49	4750.41		286.28	54210.4	53913.5	29755.6	36577.8		285.336	46293	3748.34	28444.4	19524.4	3748.34	45675.3
285.98	6278.9	6306.77	5296.48		286.18	57126.1	56239.2	33383.5	34911.2		285.236	49128.6	3672.71	33232.8	18141.8	3672.71	48804.6
285.88	6733.71	6793.9	5894.49		286.08	57335.4	58388.1	37566.4	32811.7		285.136	51413.5	3597.09	37789.8	16618.5	3597.09	51636.7
285.78	7242.83	7314.57	6535.9		285.98	60094.4	60555.9	42306.7	30418.3		285.036	53172.5	3521.46	41678.6	15032.6	3521.46	53800.5
285.68	7940.74	7854.42	7207.69		285.88	62693.1	62758.4	47579.6	27873.2		284.936	54718.8	3445.84	44465.4	13446.8	3445.84	54911.8
285.58	8549.47	8400.1	7892.89		285.78	66194.5	65215.7	53326.5	25305.2		284.836	54343.9	3370.21	45803.3	11917.2	3370.21	54671.3
285.48	9170.39	8944.85	8570.08		285.68	68851.2	67997.2	59449.6	22819.2		284.736	52409.3	3294.59	45506.3	10484.3	3294.59	52924.8
285.38	9219.53	9466.04	9214.72		285.58	70853.7	71267.4	65810.6	20492.7		284.636	49637.7	3218.96	43584.1	9173.58	3218.96	49699.5
285.28	9964.75	9944.7	9800.43		285.48	75297.7	74978.5	72229.7	18374.8		284.536	45991	3143.34	40296.6	8002.4	3143.34	45267.4
285.18	10147.8	10363	10300.1		285.38	78857.2	79107.7	78487	16486.1		284.436	40872.6	3067.71	36024.4	6980.02	3067.71	40013.6
285.08	10812.4	10677.4	10688.3		285.28	83136.4	82905.5	84338.6	14830.6		284.336	35110.6	2992.09	31210.3	6097.65	2992.09	34367.9
284.98	11109.3	10916.4	10943.6		285.18	87655.3	87302.1	89526	13396.8		284.236	28941.1	2916.46	26278.3	5346.99	2916.46	28743.7
284.88	10811.5	11033.5	11050.7		285.08	91114.4	91500.1	93795.6	12163.6		284.136	23155.5	2840.83	21574.8	4720.98	2840.83	23478.1
284.78	11064.2	11020.6	11001.3		284.98	98337.4	95122.7	96920.3	11105.8		284.036	18883.2	2765.21	17349.7	4201.04	2765.21	18800.6
284.68	10952.9	10865	10795.7		284.88	98478.4	97787.5	98718.9	10195.9		283.936	15021.5	2689.58	13726.9	3771.35	2689.58	14818.4
284.58	10910.2	10570	10442.6		284.78	99513.1	99232.9	99078.5	9410.44		283.836	11222.4	2613.96	10744	3419	2613.96	11555.2
284.48	10135.1	10132.4	9957.94		284.68	99927.4	99055	97962.2	8726.86		283.736	8223.61	2538.33	8372.84	3131.21	2538.33	8969.64
284.38	9585.99	9571.93	9363.98		284.58	97277.3	97175.2	95415.5	8127.35		283.636	6439.06	2462.71	6545.34	2893.58	2462.71	6978.65
284.28	8836.82	8887.59	8686.91		284.48	95094.2	93425.8	91562.2	7598.29		283.536	5209.76	2387.08	5174.12	2695.97	2387.08	5484.52
284.18	7972.22	8110.65	7954.27		284.38	87283.1	87917.3	86590.6	7129.54		283.436	4165.19	2311.46	4172.13	2530.98	2311.46	4392.57
284.08	7352.3	7269.29	7193.52		284.28	81926.9	80947.5	80736.6	6715.25		283.336	3265.39	2235.83	3449.76	2389.91	2235.83	3604.38
283.98	6590.96	6401.87	6429.82		284.18	74002.6	72704.1	74258.4	6349.32		283.236	2657.7	2160.21	2934.01	2266.87	2160.21	3041
283.88	5497.67	5517.12	5685.03		284.08	64739.9	63804.2	67418.5	6027.82		283.136	2438.34	2084.58	2566.53	2157.61	2084.58	2639.75
283.78	4575.53	4664.82	4976.51		283.98	54631.8	54645.4	60464.9	5748.33		283.036	2245.06	2008.96	2302.24	2058.49	2008.96	2351.89
283.68	3776.87	3875.9	4317.36		283.88	45776.5	45664.5	53615.2	5507.83		282.936	1933.33	1933.33	2107.69	1966.47	1933.33	2140.89
283.58	3153.48	3176.79	3716.24		283.78	37440.1	37362	47049.4	5304.14		282.836	1663.15	1663.15	1764.72	1685	1663.15	1786.6
283.48	2552.86	2554.44	3177.88		283.68	30470.3	30169.6	40903.4	5133.33		282.736	1823.53	1823.53	1881.44	1837.85	1823.53	1895.78
283.38	2020.7	2035.91	2703.84		283.58	23870.7	24008.9	35272.4	4992.9		282.636	1882.67	1882.67	1914.94	1891.93	1882.67	1924.21
283.28	1615.74	1651.62	2292.96		283.48	19456.8	19113	30212.2	4879.84		282.536	1689.64	1689.64	1707.21	1695.54	1689.64	1713.11
283.18	1348.94	1352.42	1941.84		283.38	16103.3	15332.6	25744.2	4790.2		282.436	1513.57	1513.57	1522.91	1517.29	1513.57	1526.64
283.08	1130.07	1114.06	1645.86		283.28	13586.3	12661.5	21862.1	4720.01		282.336	1398.8	1398.8	1403.65	1401.13	1398.8	1405.98
282.98	986.101	985.891	1399.5		283.18	11460.6	10820.5	18539.8	4665.88		282.236	1353.02	1353.02	1355.49	1354.45	1353.02	1356.92
282.88	774.083	870.325	1196.97		283.08	9080.9	9541.28	15736.1	4624.38		282.136	1451.22	1451.22	1452.45	1452.09	1451.22	1453.32
282.78	741.012	792.593	1032.42		282.98	8376.08	8689.33	13401.5	4592.89		282.036	1474.03	1474.03	1474.63	1474.56	1474.03	1475.16
282.68	594.001	740.41	900.198		282.88	7352.75	8088.7	11481.8	4568.9		281.936	1467.39	1467.39	1467.68	1467.7	1467.39	1467.99
282.58	611.422	729.425	795.102		282.78	6467.93	7366.73	9922.38	4550.76		281.836	1624.89	1624.89	1625.02	1625.07	1624.89	1625.21
282.48	555.285	638.859	712.495		282.68	6329.7	6970.53	8670.33	4536.97		281.736	1560.22	1560.22	1560.28	1560.33	1560.22	1560.39
282.38	517.034	640.357	648.224		282.58	5751.51	6524.74	7676.64	4526.71		281.636	1486.51	1486.51	1486.54	1486.57	1486.51	1486.6
282.28	519.313	656.189	598.762		282.48	5272.85	6401.52	6896.69	4519.1		281.536	1486.19	1486.19	1486.2	1486.22	1486.19	1486.24
282.18	500.501	581.099	561.08		282.38	4947.41	6043.66	6290.87	4513.23		281.436	1460.26	1460.26	1460.26	1460.28	1460.26	1460.28
282.08	425.382	545.564	532.644		282.28	5243.89	5754.02	5825.25	4508.68		281.336	1337.33	1337.33	1337.33	1337.34	1337.33	1337.34
281.98	483.393	541.904	511.363		282.18	4794.44	5905.27	5471.25	4505.28		281.236	1381.27	1381.27	1381.27	1381.28	1381.27	1381.28
281.88	449.88	522.004	495.63		282.08	4859.03	5547.12	5204.85	4502.73		281.136	1425.53	1425.53	1425.53	1425.53	1425.53	1425.53
281.78	395.834	452.992	484.119		281.98	4726.65	5455.72	5006.52	4500.92		281.036	1375.67	1375.67	1375.67	1375.67	1375.67	1375.67
281.68	456.045	388.781	475.784		281.88	5091.52	5436.25	4860.39	4499.7		280.936	1458.66	1458.66	1458.66	1458.66	1458.66	1458.66
281.58	401.775	472.766	415.548		281.78	4460.66	4922.75	4754.07	4499.13		280.836	1516.53	1516.53	1516.53	1516.53	1516.53	1516.53
281.48	397.357	572.281	406.88		281.68	4343.4	5377	4677.3	4498.78		280.736	1422.01	1422.01	1422.01	1422.01	1422.01	1422.01
281.38	380.047	536.281	386.572		281.58	4491.21	4816.75	4622.59	4498.74		280.636	1354.3	1354.3	1354.3	1354.3	1354.3	1354.3
281.28	413.22	497.625	417.651		281.48	4300.57	3943.5	4583.87	4498.74		280.536	1323.33	1323.33	1323.33	1323.33	1323.33	1323.33
281.18	399.514	773.875	402.496		281.38	3633.32	4555	4556.71	4498.74		280.436	1345.18	1345.18	1345.18	1345.18	1345.18	1345.18
281.08	389.038	489.25	391.027		281.28	4396.77	3838	4537.85	4498.74		280.336	1221.37	1221.37	1221.37	1221.37	1221.37	1221.37
280.98	396.278	666.5	397.593		281.18	4499.59	4696	4524.88	4498.74		280.236	1294.52	1294.52	1294.52	1294.52	1294.52	1294.52
280.88	419.783	673.5	420.644		281.08	3944.87	5416	4516.05	4498.74		280.136	1384.07	1384.07	1384.07	1384.07	1384.07	1384.07
280.78	385.097	427.5	385.656		280.98	3562.59	4210	4510.09	4498.74		280.036	1310.76	1310.76	1310.76	1310.76	1310.76	1310.76
280.68	386.075	589.5	386.434		280.88	4498.74	6248	4506.12	4498.74		279.936	1219.05	1219.05	1219.05	1219.05	1219.05	1219.05
280.58	375.187	1028	375.416		280.78	3902.53	5316	0	0		279.836	1328.85	1328.85	1328.85	1328.85	1328.85	1328.85
280.48	359.828	729	359.973		280.68	3693.03	3928	0	0		279.736	1412	1412	1412	1412	1412	1412
280.38	406.12	1531	406.211		280.58	3843.87	3944	0	0		279.636	1253.94	1253.94	1253.94	1253.94	1253.94	1253.94
280.28	360.865	762	360.921		280.48	3882.36	4880	0	0		279.536	1236.97	1236.97	1236.97	1236.97	1236.97	1236.97
280.18	367.84	596	367.874		280.38	3661.08	1776	0	0		279.436	1441.54	1441.54	1441.54	1441.54	1441.54	1441.54
280.08	329.885	360	329.906		280.28	3696.14	-1088	0	0		279.336	1420.89	1420.89	1420.89	1420.89	1420.89	1420.89
279.98	380.487	392	380.499		280.18	3509.82	3904	0	0

## Sheet: Fig. 2e
	PANi	b-PANi	f-PANi		PANi		b-PANi		f-PANi
Zeta potential (mV)	12.2	-19.8	-34.6		Zeta potential (mV)	Intensity	Zeta potential (mV)	Intensity	Zeta potential (mV)	Intensity
	12	-19.8	-36		204.2	0.91346	196.7	0.91346	182	0.91346
	12.9	-18.7	-36.1		198.323	0.91346	190.911	0.91346	176.211	0.91346
					192.447	0.91346	185.123	0.91346	170.423	0.91346
					186.57	0.91346	179.334	0.91346	164.634	0.91346
					180.694	0.91346	173.545	0.91346	158.845	0.91346
					174.817	0.91346	167.756	0.91346	153.056	0.91346
					168.94	0.91346	161.968	0.91346	147.268	0.91346
					163.064	0.91346	156.179	0.91346	141.479	0.91346
					157.187	0.91346	150.39	0.91346	135.69	0.91346
					151.311	0.91346	144.602	0.91346	129.902	0.91346
					145.434	0.91346	138.813	0.91346	124.113	0.91346
					139.557	0.91346	133.024	0.91346	118.324	0.91346
					133.681	0.91346	127.236	0.91346	112.536	0.91346
					127.804	0.91346	121.447	0.91346	106.747	0.91346
					121.928	0.91346	115.658	0.91346	100.958	0.91346
					116.051	0.91346	109.869	0.91346	95.1693	0.91346
					110.174	0.91346	104.081	0.91346	89.3807	0.91346
					104.298	0.91346	98.292	0.91346	83.592	0.91346
					98.4211	0.91346	92.5032	0.91346	77.8032	0.91346
					92.5446	0.91346	86.7145	0.91346	72.0145	0.91346
					86.6681	0.91346	80.9258	0.91346	66.2258	0.91346
					80.7917	0.91346	75.1371	0.91346	60.4371	0.91346
					74.9148	0.91346	69.3483	0.91346	54.6483	0.91346
					69.0383	0.91346	63.5596	0.91346	48.8596	0.91346
					63.1618	0.91346	57.7709	0.91346	43.0709	0.91346
					57.285	0.91346	51.9822	0.91346	37.2822	0.91346
					51.4085	0.91346	46.1936	0.91346	31.4935	0.91346
					45.532	0.91346	40.4047	0.91346	25.7048	0.91346
					39.6555	0.91346	34.6161	0.91346	19.9161	0.91346
					33.7787	0.91346	28.8274	0.91346	14.1274	0.91346
					27.9022	1.37019	23.0387	0.91346	8.33869	0.91346
					24.3764	1.6298	17.25	0.91346	2.55	0.91346
					22.0257	1.93269	11.4612	0.91346	-3.2388	0.91346
					20.8502	2.36538	5.67251	0.91346	-9.02749	0.91346
					20.2627	2.79807	-0.11618	0.95673	-14.8162	0.91346
					19.0875	3.23076	-3.58937	1.25962	-20.6049	0.91346
					17.912	3.18749	-6.48382	1.69231	-24.657	1.04327
					18.4996	3.62018	-8.22036	2.125	-27.5514	1.43269
					17.912	4.05287	-9.37817	2.55769	-29.8669	1.77885
					17.3244	4.48556	-9.95701	2.99038	-30.4457	2.21154
					17.3244	4.91825	-10.5359	3.42308	-31.0246	2.64423
					16.7368	5.35094	-11.1147	3.85577	-31.6035	3.07692
					16.1489	5.78364	-11.6937	4.28846	-31.6035	3.50962
					16.1489	6.21633	-12.2725	4.72115	-32.7612	3.94231
					15.5613	6.64902	-12.8514	5.15385	-32.7612	4.375
					14.9737	7.08171	-12.8514	5.58654	-33.34	4.80769
					14.9737	7.5144	-13.4302	6.01923	-33.34	5.24038
					13.7986	7.94709	-14.0091	6.45192	-33.9189	5.67308
					13.7986	8.37979	-14.0091	6.88462	-33.9189	6.10577
					13.2107	8.81248	-14.588	7.31731	-34.4978	6.53846
					12.6231	9.24517	-15.1669	7.75	-35.0767	6.97115
					12.0355	9.37497	-15.7457	8.18269	-35.0767	7.40385
					11.4479	8.94228	-16.3245	8.61538	-35.6555	7.83654
					10.86	8.50959	-17.4824	9.04808	-35.6555	8.26923
					10.86	8.0769	-18.64	9.4375	-36.2344	8.65865
					10.2724	7.64421	-19.2189	9.00481	-39.7077	8.44231
					9.68483	7.21152	-19.7979	8.61538	-40.2865	8.00962
					9.09724	6.77883	-20.3767	8.18269	-40.2865	7.57692
					9.09724	6.34613	-20.3767	7.75	-40.8654	7.14423
					8.50933	5.91344	-20.9555	7.83654	-40.8654	6.71154
					7.92175	5.48075	-20.3767	7.40385	-41.4442	6.27885
					7.33416	5.04806	-21.5344	6.97115	-41.4442	5.84615
					7.33416	4.61537	-22.1134	6.58173	-42.0232	5.41346
					6.74658	4.18268	-22.6922	6.14904	-42.602	4.98077
					6.15899	3.74999	-22.6922	5.71635	-42.602	4.54808
					5.57108	3.3173	-23.271	5.28365	-43.1809	4.11538
					5.57108	2.88461	-23.271	4.85096	-43.1809	3.68269
					4.9835	2.45192	-23.8499	4.41827	-43.7597	3.25
					3.22042	2.01922	-24.4287	3.98558	-44.3386	2.81731
					1.45767	1.58653	-24.4287	3.55288	-44.3386	2.38462
					-3.83124	1.37019	-25.0077	3.12019	-44.9175	1.95192
					-9.70806	0.91346	-26.1654	2.6875	-45.4964	1.51923
					-15.5846	0.91346	-27.3232	2.25481	-46.0752	1.08654
					-21.4611	0.91346	-27.902	1.86538	-50.1274	0.91346
					-27.3379	0.91346	-29.6386	1.51923	-55.9161	0.91346
					-33.2144	0.91346	-31.3752	1.08654	-61.7047	0.91346
					-39.0909	0.91346	-35.4274	0.91346	-67.4934	0.91346
					-44.9674	0.91346	-41.2161	0.91346	-73.2821	0.91346
					-50.8442	0.91346	-47.0048	0.91346	-79.0709	0.91346
					-56.7207	0.91346	-52.7934	0.91346	-84.8596	0.91346
					-62.5972	0.91346	-58.5821	0.91346	-90.6483	0.91346
					-68.474	0.91346	-64.3709	0.91346	-96.437	0.91346
					-74.3505	0.91346	-70.1596	0.91346	-102.226	0.91346
					-80.227	0.91346	-75.9483	0.91346	-108.014	0.91346
					-86.1035	0.91346	-81.737	0.91346	-113.803	0.91346
					-91.9803	0.91346	-87.5258	0.91346	-119.592	0.91346
					-97.8568	0.91346	-93.3145	0.91346	-125.381	0.91346
					-103.733	0.91346	-99.1032	0.91346	-131.169	0.91346
					-109.61	0.91346	-104.892	0.91346	-136.958	0.91346
					-115.487	0.91346	-110.681	0.91346	-142.747	0.91346
					-121.363	0.91346	-116.469	0.91346	-148.535	0.91346
					-127.24	0.91346	-122.258	0.91346	-154.324	0.91346
					-133.116	0.91346	-128.047	0.91346	-160.113	0.91346
					-138.993	0.91346	-133.835	0.91346	-165.902	0.91346
					-144.869	0.91346	-139.624	0.91346	-171.69	0.91346
					-150.746	0.91346	-145.413	0.91346	-177.479	0.91346
					-156.623	0.91346	-151.202	0.91346	-183.268	0.91346
					-162.499	0.91346	-156.99	0.91346	-189.056	0.91346
					-168.376	0.91346	-162.779	0.91346	-194.845	0.91346
					-174.253	0.91346	-168.568	0.91346	-200.634	0.91346
					-180.129	0.91346	-174.356	0.91346	-206.423	0.91346
					-186.006	0.91346	-180.145	0.91346	-212.211	0.91346
					-191.882	0.91346	-185.934	0.91346	-218	0.91346

## Sheet: Fig. 2g
	PANi	b-PANi	f-PANi
Water contact angle (°)	63.75	51.5	32.25
	60.25	51	29.75
	66.5	49	29.5
	63.75	53.25	27.25
	63	53.5	34
	PANi	b-PANi	f-PANi
Oil contact angle (°)	19	21.5	18.25
	21	22	21.75
	23.25	18.5	19.5
	22.25	19	20.75
	19.5	18.75	19.75

## Sheet: Fig. 2h
PANi		b-PANi		f-PANi				PANi	b-PANi	f-PANi
Size (d. nm)	Intensity	Size (d. nm)	Intensity	Size (d. nm)	Intensity		Size (d. nm)	992.2	497.6	133.8
0.4	0	0.4	0	0.4	0			1088	464.9	134.8
0.463	0	0.463	0	0.463	0			1177	479	154.2
0.536	0	0.536	0	0.536	0
0.621	0	0.621	0	0.621	0
0.719	0	0.719	0	0.719	0
0.833	0	0.833	0	0.833	0
0.965	0	0.965	0	0.965	0
1.12	0	1.12	0	1.12	0
1.29	0	1.29	0	1.29	0
1.5	0	1.5	0	1.5	0
1.74	0	1.74	0	1.74	0
2.01	0	2.01	0	2.01	0
2.33	0	2.33	0	2.33	0
2.7	0	2.7	0	2.7	0
3.12	0	3.12	0	3.12	0
3.62	0	3.62	0	3.62	0
4.19	0	4.19	0	4.19	0
4.85	0	4.85	0	4.85	0
5.61	0	5.61	0	5.61	0
6.5	0	6.5	0	6.5	0
7.53	0	7.53	0	7.53	0
8.72	0	8.72	0	8.72	0
10.1	0	10.1	0	10.1	0
11.7	0	11.7	0	11.7	0
13.5	0	13.5	0	13.5	0
15.7	0	15.7	0	15.7	0.102
18.2	0	18.2	0	18.2	1.13
21	0	21	0	21	3.82
24.4	0	24.4	0	24.4	7.18
28.2	0	28.2	0	28.2	9.71
32.7	0	32.7	0	32.7	10.8
37.8	0	37.8	0	37.8	10.7
43.8	0	43.8	0	43.8	9.66
50.7	0	50.7	0	50.7	8.15
58.8	0	58.8	0	58.8	6.52
68.1	0	68.1	0	68.1	5
78.8	0	78.8	0	78.8	3.72
91.3	0	91.3	0	91.3	2.71
106	0	106	0	106	1.96
122	0	122	0	122	1.45
142	0	142	0.261	142	1.12
164	0	164	1.29	164	0.787
190	0	190	3.01	190	0.562
220	0	220	5.02	220	0.256
255	0.0677	255	6.85	255	0
295	0.405	295	8.1	295	0
342	1.05	342	8.56	342	0
396	1.99	396	8.22	396	0
459	3.21	459	7.25	459	0
531	4.67	531	5.9	531	0
615	6.28	615	4.47	615	0
712	7.86	712	3.21	712	0
825	9.17	825	2.3	825	0
955	9.96	955	1.82	955	0
1110	10.1	1110	1.77	1110	0
1280	9.35	1280	2.06	1280	0
1480	7.94	1480	2.56	1480	0
1720	6.04	1720	3.13	1720	0
1990	3.98	1990	3.62	1990	0
2300	2.15	2300	3.92	2300	0
2670	0.927	2670	3.97	2670	0
3090	0	3090	3.74	3090	0
3580	0	3580	3.27	3580	0
4150	0	4150	2.62	4150	0
4800	0	4800	1.89	4800	0
5560	0	5560	1.18	5560	0
6440	0	6440	0	6440	0
7460	0	7460	0	7460	0
8630	0	8630	0	8630	0

## Sheet: Fig. 2i
	PANi	b-PANi	f-PANi
Filtration ratio (%)	2.51565	12.2587	95.3458
	2.54101	12.4261	98.1047
	2.64752	12.4819	93.7326
	2.56129	12.6381	97.376
	2.55115	12.6492	92.3477

## Sheet: Fig. 2j
	PANi	b-PANi	f-PANi
Wavelength (nm)	Absorbance
900	0.62634	0.61995	0.61417
899	0.62901	0.61878	0.61251
898	0.62589	0.62021	0.6142
897	0.6266	0.61841	0.61178
896	0.62622	0.61685	0.61324
895	0.62692	0.61914	0.61326
894	0.62852	0.61606	0.61546
893	0.62591	0.61949	0.61591
892	0.62617	0.61868	0.61427
891	0.62632	0.61777	0.61435
890	0.62935	0.61759	0.61577
889	0.62713	0.61603	0.61412
888	0.62497	0.6176	0.61283
887	0.62788	0.61596	0.61431
886	0.6223	0.61682	0.61513
885	0.6235	0.61758	0.61509
884	0.62354	0.61657	0.61242
883	0.62391	0.61624	0.61388
882	0.62489	0.61722	0.61589
881	0.62392	0.61599	0.61478
880	0.6235	0.61422	0.61315
879	0.6224	0.61406	0.6152
878	0.62354	0.61508	0.61752
877	0.61978	0.61222	0.61611
876	0.62547	0.61512	0.61217
875	0.6224	0.61503	0.61475
874	0.62063	0.61459	0.61488
873	0.61635	0.6149	0.61424
872	0.62199	0.61457	0.61718
871	0.62639	0.61323	0.61589
870	0.62016	0.61143	0.61784
869	0.62104	0.61223	0.61548
868	0.62491	0.61456	0.61501
867	0.61901	0.61778	0.61409
866	0.61876	0.61281	0.61124
865	0.62229	0.61742	0.6185
864	0.62231	0.61399	0.61624
863	0.61968	0.61236	0.61243
862	0.61935	0.61487	0.61561
861	0.61454	0.61247	0.60896
860	0.61667	0.6157	0.62048
859	0.62031	0.61321	0.61905
858	0.6227	0.61598	0.61903
857	0.61949	0.61642	0.61587
856	0.61191	0.6142	0.61723
855	0.62274	0.61291	0.6226
854	0.62036	0.61798	0.61862
853	0.61407	0.61309	0.61642
852	0.61968	0.61767	0.62144
851	0.6169	0.61333	0.61471
850	0.62045	0.60299	0.62064
849	0.61558	0.61091	0.6129
848	0.61538	0.61206	0.61647
847	0.61756	0.61321	0.62161
846	0.61409	0.60772	0.61921
845	0.61382	0.61182	0.62068
844	0.6146	0.6151	0.61732
843	0.61441	0.61313	0.61648
842	0.61506	0.6096	0.61287
841	0.61409	0.6102	0.6235
840	0.61588	0.61328	0.61894
839	0.61347	0.61004	0.61869
838	0.61797	0.61372	0.62329
837	0.61177	0.61122	0.62038
836	0.61298	0.60927	0.62088
835	0.6148	0.61081	0.62155
834	0.61401	0.61037	0.62065
833	0.61659	0.61018	0.62272
832	0.61159	0.60701	0.62113
831	0.61113	0.60983	0.61821
830	0.61486	0.6097	0.62107
829	0.61136	0.60798	0.6189
828	0.61176	0.60799	0.6216
827	0.60958	0.60456	0.62168
826	0.60894	0.60454	0.61841
825	0.60747	0.60447	0.61945
824	0.60883	0.60468	0.61789
823	0.60871	0.60582	0.61936
822	0.60555	0.60333	0.619
821	0.60879	0.60395	0.61799
820	0.60623	0.60259	0.61867
819	0.60543	0.60575	0.62161
818	0.60896	0.60151	0.61838
817	0.60324	0.60073	0.61944
816	0.6073	0.60572	0.61798
815	0.60633	0.60464	0.62297
814	0.6034	0.60048	0.61723
813	0.60672	0.60127	0.61616
812	0.60668	0.60369	0.62031
811	0.60613	0.60406	0.62014
810	0.60432	0.6049	0.6203
809	0.60359	0.60579	0.62106
808	0.60555	0.60549	0.61816
807	0.6054	0.60181	0.6216
806	0.60059	0.60269	0.6209
805	0.60731	0.6034	0.62647
804	0.59952	0.60425	0.62202
803	0.60346	0.60412	0.62231
802	0.60121	0.60098	0.62361
801	0.60301	0.60557	0.62184
800	0.60662	0.6054	0.62503
799	0.60225	0.60494	0.62451
798	0.60206	0.60796	0.62382
797	0.59964	0.60132	0.62307
796	0.60325	0.60178	0.6298
795	0.6021	0.60104	0.62781
794	0.60242	0.60598	0.63119
793	0.60343	0.60691	0.62711
792	0.60287	0.60357	0.63066
791	0.60116	0.60549	0.63123
790	0.60296	0.60302	0.63103
789	0.59789	0.60292	0.62926
788	0.60216	0.60255	0.62684
787	0.60137	0.60233	0.63448
786	0.60456	0.60566	0.63101
785	0.60135	0.60341	0.63079
784	0.60236	0.60385	0.63008
783	0.5986	0.60595	0.63405
782	0.59949	0.60252	0.63417
781	0.60268	0.60514	0.63158
780	0.60401	0.60752	0.63414
779	0.59874	0.60437	0.63302
778	0.59867	0.60199	0.63433
777	0.60093	0.60028	0.63201
776	0.59525	0.60365	0.62625
775	0.59805	0.60775	0.63322
774	0.59643	0.60165	0.6307
773	0.59592	0.60773	0.63732
772	0.59889	0.60556	0.63405
771	0.59587	0.601	0.63078
770	0.59815	0.60077	0.63293
769	0.59928	0.60427	0.63499
768	0.59762	0.60311	0.63645
767	0.59647	0.60468	0.63686
766	0.59477	0.6046	0.63608
765	0.59353	0.60166	0.63674
764	0.59634	0.60306	0.63829
763	0.5952	0.60553	0.63706
762	0.59414	0.60159	0.63972
761	0.59523	0.60534	0.64036
760	0.59432	0.60439	0.63932
759	0.59349	0.60741	0.63962
758	0.59499	0.60396	0.63954
757	0.59323	0.60471	0.64173
756	0.59618	0.60449	0.64256
755	0.59352	0.60579	0.63752
754	0.59351	0.60153	0.64183
753	0.59104	0.60398	0.64047
752	0.59191	0.60156	0.64187
751	0.59265	0.60364	0.64304
750	0.59188	0.60035	0.64174
749	0.59251	0.60143	0.6426
748	0.59309	0.60363	0.64521
747	0.58877	0.5992	0.64249
746	0.5904	0.60296	0.64417
745	0.58923	0.60235	0.64317
744	0.58913	0.60155	0.64396
743	0.58951	0.60002	0.64198
742	0.58995	0.59831	0.6435
741	0.59042	0.6035	0.64588
740	0.58754	0.60041	0.64619
739	0.58663	0.60038	0.64314
738	0.58842	0.60307	0.6465
737	0.58805	0.60121	0.64378
736	0.58629	0.60036	0.64456
735	0.58407	0.6023	0.64778
734	0.58411	0.59901	0.64625
733	0.5834	0.59644	0.64787
732	0.5852	0.59851	0.64773
731	0.57964	0.59491	0.64566
730	0.58264	0.59772	0.64747
729	0.57862	0.59654	0.64659
728	0.58172	0.59431	0.64603
727	0.57941	0.59562	0.64409
726	0.57921	0.59432	0.64469
725	0.57697	0.59381	0.6447
724	0.57805	0.59436	0.6443
723	0.57697	0.59319	0.64517
722	0.57587	0.59182	0.64363
721	0.57489	0.59185	0.64503
720	0.57595	0.59336	0.64465
719	0.57385	0.59473	0.64505
718	0.57474	0.59333	0.64544
717	0.57423	0.59037	0.645
716	0.57377	0.59207	0.64525
715	0.57133	0.58976	0.64491
714	0.57272	0.58979	0.64655
713	0.57128	0.59017	0.6462
712	0.57161	0.58918	0.64762
711	0.57166	0.59033	0.64822
710	0.57025	0.59074	0.65016
709	0.56997	0.58907	0.64733
708	0.57184	0.58758	0.64791
707	0.56986	0.58966	0.64715
706	0.56925	0.58724	0.64791
705	0.56813	0.5878	0.64773
704	0.56828	0.58725	0.6491
703	0.568	0.58803	0.64867
702	0.56792	0.58944	0.64898
701	0.56821	0.58874	0.6496
700	0.56734	0.58783	0.65017
699	0.56746	0.58749	0.64978
698	0.56548	0.58722	0.64923
697	0.56625	0.58738	0.65218
696	0.5648	0.58563	0.64986
695	0.56668	0.58564	0.65126
694	0.56554	0.58479	0.65121
693	0.56557	0.58715	0.65024
692	0.56415	0.58702	0.6532
691	0.56434	0.58578	0.65299
690	0.56562	0.58582	0.65251
689	0.56357	0.585	0.65311
688	0.56395	0.58567	0.65373
687	0.56156	0.5842	0.65377
686	0.56332	0.58507	0.65548
685	0.56184	0.58313	0.65487
684	0.56234	0.5852	0.65569
683	0.56134	0.58314	0.65551
682	0.56168	0.58387	0.6558
681	0.56107	0.58392	0.65416
680	0.56035	0.5828	0.65647
679	0.56072	0.58351	0.65546
678	0.56	0.58347	0.65786
677	0.55979	0.58216	0.65736
676	0.56129	0.58295	0.65836
675	0.55925	0.58266	0.65932
674	0.55987	0.58395	0.65833
673	0.55935	0.58301	0.65793
672	0.55972	0.5823	0.65983
671	0.55887	0.58133	0.65684
670	0.55838	0.58268	0.66004
669	0.55824	0.58376	0.65985
668	0.55904	0.58379	0.65875
667	0.55779	0.58083	0.65992
666	0.5585	0.58329	0.66219
665	0.55713	0.58048	0.65864
664	0.55686	0.58163	0.65919
663	0.55614	0.57998	0.66099
662	0.55657	0.5818	0.66089
661	0.55595	0.58143	0.6617
660	0.55656	0.58094	0.66143
659	0.55629	0.57971	0.66198
658	0.55504	0.58155	0.66295
657	0.55542	0.58199	0.66429
656	0.55653	0.5803	0.66577
655	0.55602	0.57975	0.66325
654	0.55549	0.58221	0.66526
653	0.55464	0.57889	0.66277
652	0.55381	0.57786	0.66362
651	0.5549	0.57915	0.66402
650	0.55229	0.57813	0.66529
649	0.55454	0.58054	0.66546
648	0.55275	0.57761	0.66534
647	0.55443	0.5813	0.66351
646	0.55508	0.57973	0.66718
645	0.5521	0.57903	0.6679
644	0.55271	0.57848	0.66431
643	0.55368	0.57804	0.66689
642	0.55245	0.57951	0.66634
641	0.55484	0.58107	0.66812
640	0.55192	0.57813	0.66713
639	0.5515	0.57997	0.66778
638	0.55221	0.57994	0.66923
637	0.5508	0.57876	0.6684
636	0.55183	0.57826	0.67129
635	0.55199	0.57695	0.66887
634	0.55182	0.57968	0.67016
633	0.55081	0.57888	0.66778
632	0.54978	0.57911	0.66939
631	0.55016	0.57981	0.67074
630	0.54936	0.57736	0.67049
629	0.55048	0.57851	0.6715
628	0.55152	0.57821	0.67142
627	0.54998	0.57823	0.67226
626	0.54924	0.57714	0.67227
625	0.54976	0.57863	0.6704
624	0.54989	0.57697	0.6715
623	0.54839	0.57656	0.67201
622	0.55027	0.58012	0.67287
621	0.54971	0.57731	0.67419
620	0.54976	0.57764	0.67333
619	0.54903	0.57807	0.67267
618	0.55033	0.57797	0.6745
617	0.54744	0.57679	0.67349
616	0.54879	0.57754	0.67505
615	0.54771	0.57656	0.67455
614	0.54793	0.57765	0.67611
613	0.54708	0.57717	0.67568
612	0.54948	0.57938	0.6758
611	0.54792	0.57875	0.67645
610	0.54826	0.57816	0.67607
609	0.54786	0.57748	0.67808
608	0.54815	0.57822	0.67776
607	0.54908	0.57925	0.67658
606	0.54708	0.57835	0.67897
605	0.54679	0.57848	0.67788
604	0.54764	0.57852	0.67923
603	0.5475	0.57841	0.67893
602	0.54841	0.57796	0.67913
601	0.54767	0.57783	0.67978
600	0.5478	0.57896	0.68006
599	0.54657	0.57722	0.67961
598	0.54697	0.57908	0.6798
597	0.54688	0.57909	0.68161
596	0.54717	0.57932	0.68184
595	0.54651	0.57696	0.68124
594	0.5463	0.578	0.68197
593	0.54654	0.57777	0.68007
592	0.54671	0.57816	0.68267
591	0.54641	0.58012	0.68281
590	0.54692	0.57823	0.68173
589	0.54748	0.57995	0.68262
588	0.54598	0.57896	0.68292
587	0.54532	0.57741	0.68351
586	0.54696	0.58002	0.68206
585	0.54655	0.57878	0.683
584	0.54667	0.57942	0.68503
583	0.54671	0.57973	0.6843
582	0.54773	0.58022	0.68496
581	0.54695	0.58104	0.68676
580	0.54721	0.57954	0.68615
579	0.54627	0.58026	0.6845
578	0.54651	0.58009	0.68596
577	0.5466	0.58164	0.68771
576	0.54681	0.5811	0.68741
575	0.54706	0.58046	0.68891
574	0.54532	0.57907	0.68758
573	0.54605	0.58034	0.68829
572	0.54678	0.58102	0.69039
571	0.54731	0.58203	0.69002
570	0.54711	0.58133	0.6899
569	0.54678	0.58074	0.69011
568	0.54741	0.5823	0.69032
567	0.54794	0.5831	0.69122
566	0.54782	0.5809	0.69208
565	0.54681	0.58234	0.69263
564	0.54813	0.58281	0.69306
563	0.54758	0.58299	0.69279
562	0.54706	0.5822	0.69419
561	0.54833	0.58353	0.69369
560	0.54839	0.58413	0.69403
559	0.54905	0.58465	0.69484
558	0.54824	0.58415	0.69473
557	0.54922	0.58461	0.69628
556	0.54944	0.58501	0.69594
555	0.54939	0.58353	0.69567
554	0.54986	0.58479	0.69691
553	0.5488	0.58445	0.69628
552	0.54955	0.58531	0.69778
551	0.55059	0.58607	0.69837
550	0.55082	0.58577	0.69945
549	0.55159	0.58779	0.69993
548	0.55148	0.5871	0.69932
547	0.55199	0.58788	0.70075
546	0.55196	0.58744	0.70063
545	0.55285	0.58815	0.70208
544	0.55311	0.58895	0.70132
543	0.5536	0.58999	0.70336
542	0.5532	0.58937	0.70279
541	0.55443	0.59027	0.70471
540	0.55425	0.59004	0.70451
539	0.55567	0.59268	0.70524
538	0.55587	0.59084	0.70518
537	0.55549	0.59109	0.70613
536	0.55671	0.59302	0.70715
535	0.55662	0.59182	0.70729
534	0.55787	0.59392	0.70848
533	0.55812	0.59335	0.70802
532	0.55805	0.59375	0.70939
531	0.56013	0.59587	0.71123
530	0.55896	0.59404	0.71018
529	0.56047	0.5956	0.71087
528	0.561	0.59503	0.71121
527	0.562	0.59838	0.71347
526	0.56268	0.59772	0.71365
525	0.5634	0.59828	0.71359
524	0.56357	0.59914	0.71496
523	0.56428	0.59846	0.71515
522	0.56519	0.59939	0.7153
521	0.56584	0.60051	0.71728
520	0.56765	0.60143	0.71772
519	0.56705	0.60137	0.71821
518	0.56932	0.60225	0.71838
517	0.57026	0.60362	0.71957
516	0.57089	0.605	0.71944
515	0.57263	0.60594	0.72078
514	0.57262	0.60594	0.72144
513	0.57378	0.60613	0.72303
512	0.57538	0.6085	0.72421
511	0.57571	0.60906	0.72521
510	0.5775	0.60957	0.72524
509	0.57876	0.60997	0.7261
508	0.57971	0.61168	0.72629
507	0.5821	0.61311	0.72828
506	0.58133	0.61222	0.72695
505	0.58417	0.61476	0.73088
504	0.58554	0.61571	0.73079
503	0.58677	0.61682	0.73113
502	0.5886	0.61788	0.73187
501	0.5905	0.61963	0.73289
500	0.59207	0.62022	0.73423
499	0.59373	0.62219	0.73479
498	0.59601	0.62347	0.73659
497	0.59622	0.6239	0.73717
496	0.59823	0.62396	0.73928
495	0.5997	0.6255	0.73691
494	0.6012	0.62554	0.73894
493	0.60345	0.62973	0.73994
492	0.60598	0.63022	0.74219
491	0.6078	0.63202	0.7427
490	0.61087	0.63443	0.74467
489	0.61232	0.63431	0.74492
488	0.615	0.63621	0.74492
487	0.61686	0.63883	0.74763
486	0.61897	0.6392	0.74806
485	0.62133	0.64065	0.75006
484	0.62374	0.6432	0.75029
483	0.6266	0.6448	0.75069
482	0.62755	0.64399	0.75049
481	0.63043	0.64667	0.75187
480	0.63422	0.64863	0.75371
479	0.63685	0.64959	0.75278
478	0.63838	0.65185	0.75487
477	0.64127	0.65296	0.75585
476	0.64436	0.65408	0.75663
475	0.64705	0.65629	0.75731
474	0.65053	0.65778	0.75838
473	0.65297	0.66031	0.75844
472	0.65442	0.66051	0.75892
471	0.65721	0.66354	0.76075
470	0.6613	0.66443	0.76016
469	0.66275	0.66493	0.76136
468	0.66454	0.6672	0.76218
467	0.66868	0.66966	0.76321
466	0.67087	0.6707	0.76433
465	0.67402	0.6725	0.76418
464	0.67547	0.67388	0.76335
463	0.67846	0.6761	0.76495
462	0.67993	0.67682	0.76444
461	0.68202	0.67743	0.76482
460	0.68493	0.68015	0.76608
459	0.68525	0.67831	0.76527
458	0.68839	0.68096	0.76736
457	0.69098	0.68391	0.76748
456	0.69327	0.68448	0.76771
455	0.69509	0.68678	0.76889
454	0.69663	0.68778	0.76822
453	0.70039	0.69004	0.76878
452	0.70147	0.69237	0.76863
451	0.70294	0.69283	0.7685
450	0.70516	0.69419	0.7684
449	0.70688	0.6959	0.76984
448	0.70794	0.69595	0.76862
447	0.70992	0.69738	0.7695
446	0.71014	0.69835	0.76938
445	0.71339	0.7002	0.77015
444	0.71484	0.70184	0.77012
443	0.71684	0.7036	0.76956
442	0.71673	0.70259	0.76951
441	0.71812	0.70354	0.76889
440	0.71921	0.70631	0.76899
439	0.72062	0.70659	0.76864
438	0.72213	0.70763	0.76838
437	0.72333	0.70974	0.76886
436	0.72358	0.70971	0.76925
435	0.72398	0.71068	0.76835
434	0.72489	0.71237	0.76864
433	0.72626	0.71171	0.76858
432	0.7268	0.71358	0.76759
431	0.72852	0.71474	0.76656
430	0.72958	0.71648	0.76818
429	0.72869	0.71572	0.76656
428	0.72982	0.71612	0.76723
427	0.72998	0.71704	0.76661
426	0.7312	0.71814	0.76608
425	0.73121	0.7188	0.76536
424	0.73218	0.71951	0.76711
423	0.73226	0.71872	0.76572
422	0.73247	0.72054	0.76496
421	0.73222	0.72036	0.76493
420	0.73317	0.72146	0.76342
419	0.73446	0.7216	0.76357
418	0.73338	0.72125	0.76268
417	0.73439	0.72347	0.76358
416	0.73398	0.72313	0.76262
415	0.73402	0.7234	0.7624
414	0.73379	0.72385	0.76225
413	0.73392	0.72354	0.76165
412	0.73398	0.72431	0.76079
411	0.73368	0.72329	0.76043
410	0.73319	0.72415	0.76034
409	0.73369	0.72309	0.75913
408	0.73224	0.72343	0.75718
407	0.73291	0.72448	0.75759
406	0.73254	0.72497	0.75782
405	0.73256	0.72305	0.75579
404	0.73163	0.72232	0.75601
403	0.73251	0.72247	0.75528
402	0.73007	0.72274	0.7552
401	0.72999	0.72246	0.75277
400	0.72975	0.72205	0.75272
399	0.72843	0.72087	0.75245
398	0.72863	0.7218	0.75245
397	0.72881	0.71843	0.75188
396	0.72768	0.72091	0.75201
395	0.72741	0.72119	0.75008
394	0.72595	0.72051	0.75013
393	0.7259	0.71901	0.75023
392	0.72416	0.71922	0.74915
391	0.72344	0.71805	0.74847
390	0.72155	0.71659	0.74698
389	0.72147	0.71676	0.74758
388	0.72134	0.71662	0.74691
387	0.71978	0.71575	0.74566
386	0.71818	0.71504	0.74614
385	0.71672	0.71339	0.74407
384	0.71664	0.71306	0.74474
383	0.71425	0.71082	0.74365
382	0.71415	0.71142	0.74344
381	0.71414	0.71089	0.7424
380	0.71185	0.71034	0.74261
379	0.71066	0.70768	0.74075
378	0.7094	0.70877	0.74109
377	0.70846	0.70725	0.74164
376	0.70596	0.70642	0.7408
375	0.70489	0.70371	0.73932
374	0.70596	0.70474	0.73914
373	0.70238	0.70203	0.73924
372	0.70121	0.70111	0.73874
371	0.70154	0.70076	0.73766
370	0.69914	0.70044	0.73818
369	0.69754	0.69868	0.73737
368	0.69522	0.69665	0.73787
367	0.69486	0.69802	0.73704
366	0.69282	0.69438	0.73753
365	0.6915	0.69331	0.73685
364	0.69036	0.69388	0.73696
363	0.68932	0.69347	0.73644
362	0.68774	0.69233	0.7378
361	0.68571	0.69029	0.73568
360	0.68475	0.68889	0.73608
359	0.68486	0.6892	0.73552
358	0.67961	0.68572	0.73535
357	0.6808	0.68585	0.73796
356	0.67907	0.68515	0.7358
355	0.67719	0.68308	0.73702
354	0.67563	0.68264	0.73515
353	0.67584	0.68282	0.73634
352	0.67427	0.68191	0.73496
351	0.67271	0.6806	0.7361
350	0.67148	0.68029	0.73668
349	0.67002	0.67884	0.73626
348	0.66835	0.67766	0.73598
347	0.66808	0.67703	0.73645
346	0.66763	0.67636	0.73732
345	0.66711	0.67559	0.73717
344	0.66425	0.67499	0.73845
343	0.66438	0.67399	0.73888
342	0.66398	0.67322	0.73887
341	0.66259	0.67242	0.73825
340	0.66257	0.67229	0.73925
339	0.66062	0.67008	0.73973
338	0.66159	0.67048	0.73999
337	0.65969	0.66843	0.74067
336	0.65988	0.67113	0.74116
335	0.66046	0.67039	0.74118
334	0.65986	0.67013	0.74235
333	0.6585	0.66748	0.74325
332	0.65965	0.66995	0.7422
331	0.65977	0.66944	0.74501
330	0.65988	0.66913	0.74526
329	0.65951	0.66851	0.74564
328	0.65979	0.66988	0.74736
327	0.66022	0.66884	0.74676
326	0.66155	0.67027	0.74789
325	0.66178	0.67146	0.74831
324	0.66327	0.67202	0.74988
323	0.6634	0.67223	0.75076
322	0.66266	0.67172	0.75057
321	0.66522	0.67354	0.7535
320	0.6657	0.67494	0.75323
319	0.66692	0.67455	0.755
318	0.66711	0.67452	0.75509
317	0.6685	0.67716	0.75666
316	0.67015	0.67843	0.75779
315	0.66987	0.67768	0.7579
314	0.67197	0.68018	0.75998
313	0.67285	0.6811	0.7608
312	0.67396	0.68271	0.76358
311	0.67454	0.68185	0.76343
310	0.67554	0.68239	0.76549
309	0.67702	0.68394	0.76536
308	0.6765	0.68295	0.76591
307	0.67829	0.68512	0.76722
306	0.6811	0.68745	0.76957
305	0.67891	0.68564	0.76939
304	0.68043	0.68625	0.7703
303	0.68267	0.68697	0.77127
302	0.68101	0.68777	0.77162
301	0.68103	0.68693	0.77292
300	0.68188	0.68835	0.77367
299	0.68318	0.69126	0.7744
298	0.68534	0.69145	0.77651
297	0.68504	0.69105	0.77749
296	0.68611	0.69345	0.77795
295	0.68664	0.693	0.78145
294	0.68542	0.69071	0.77946
293	0.68594	0.69467	0.78238
292	0.68685	0.69485	0.7799
291	0.68849	0.69577	0.78595
290	0.68812	0.69629	0.78407
289	0.68785	0.6969	0.78537
288	0.68828	0.69684	0.78541
287	0.68727	0.69666	0.78724
286	0.68894	0.69823	0.78857
285	0.69013	0.69937	0.78902
284	0.68941	0.70088	0.79043
283	0.69072	0.70001	0.7877
282	0.69122	0.70244	0.79147
281	0.69369	0.70491	0.79379
280	0.69556	0.70722	0.79522
279	0.69744	0.71022	0.79706
278	0.69856	0.70989	0.79767
277	0.70181	0.71509	0.80008
276	0.70048	0.71479	0.79809
275	0.70642	0.71962	0.80075
274	0.70859	0.72095	0.80136
273	0.70972	0.72343	0.79992
272	0.71237	0.71992	0.80126
271	0.71457	0.72462	0.80365
270	0.71929	0.72678	0.8029
269	0.72085	0.72657	0.80555
268	0.72563	0.72904	0.80596
267	0.7265	0.72818	0.80591
266	0.73041	0.73196	0.80793
265	0.73302	0.73331	0.80803
264	0.73586	0.73677	0.81009
263	0.73604	0.73514	0.81274
262	0.7404	0.7379	0.81442
261	0.74029	0.73809	0.81508
260	0.74016	0.73644	0.81692
259	0.74347	0.74039	0.81774
258	0.74506	0.74005	0.82166
257	0.74578	0.74252	0.82257
256	0.74824	0.7437	0.82585
255	0.74939	0.74518	0.82684
254	0.75156	0.74673	0.83108
253	0.75272	0.75044	0.83374
252	0.75469	0.75265	0.83695
251	0.75765	0.75485	0.84048
250	0.75615	0.75629	0.84215
249	0.75832	0.75982	0.84613
248	0.76244	0.76435	0.85064
247	0.76476	0.7671	0.85344
246	0.76754	0.77113	0.85594
245	0.76791	0.77134	0.85846
244	0.7726	0.77838	0.86351
243	0.77712	0.78277	0.86651
242	0.77896	0.78384	0.86945
241	0.78442	0.79108	0.87466
240	0.78642	0.79268	0.87537
239	0.79458	0.80259	0.88025
238	0.7992	0.80683	0.88529
237	0.80579	0.81092	0.89068
236	0.81395	0.81855	0.89139
235	0.81881	0.82123	0.89836
234	0.82477	0.83112	0.90064
233	0.82833	0.83215	0.90528
232	0.83366	0.83757	0.91088
231	0.83792	0.84534	0.91451
230	0.84158	0.84726	0.92004
229	0.84739	0.85632	0.92478
228	0.84583	0.85427	0.92842
227	0.85098	0.86597	0.93349
226	0.85622	0.87481	0.93876
225	0.85813	0.8802	0.94286
224	0.86371	0.89211	0.95186
223	0.87114	0.90803	0.95887
222	0.87269	0.91487	0.96483
221	0.87869	0.93059	0.96913
220	0.88392	0.94288	0.97839

## Sheet: Fig. 2k
	PANi	b-PANi	f-PANi
Conductivity (S·m^-1)	0.22	0.7653	1.12
	0.153	0.6952	1.22
	0.183	0.8521	1.61
	0.195	0.5156	1.24
	0.178	0.6841	1.58

## Sheet: Fig. 3a
CAHP-8%			CAHP-10%			CAHP-12%
Time (s)	G' (Pa)	G'' (Pa)	Time (s)	G' (Pa)	G'' (Pa)	Time (s)	G' (Pa)	G'' (Pa)
15.102	24.2286	24.7545	15.106	61.7912	60.4252	15.105	110.022	125.595
23.102	24.1223	24.7927	23.106	59.0026	63.3966	23.105	118.337	137.804
31.102	22.5443	24.7081	31.106	57.1924	63.55	31.105	127.911	150.019
39.152	21.2244	24.605	39.156	56.403	65.9031	39.155	137.37	160.823
47.152	20.1625	24.4833	47.156	56.9718	65.5752	47.155	145.588	168.172
55.152	19.3589	24.343	55.156	57.1377	67.13	55.155	154.172	175.754
63.152	18.8401	23.9522	63.156	58.914	69.1881	63.204	164.399	184.204
71.202	18.4256	23.9531	71.206	59.0108	69.4888	71.204	175.622	192.604
79.202	18.4294	23.6122	79.206	59.5394	72.4124	79.204	183.109	198.679
87.202	18.6437	23.5739	87.206	62.1357	71.7299	87.204	191.954	207.186
95.252	18.9111	23.9297	95.255	64.7803	74.969	95.254	202.177	214.597
103.252	19.45	24.343	103.255	65.5537	75.0398	103.254	212.13	219.863
111.252	20.0604	25.18	111.255	66.9073	78.6125	111.254	221.186	225.768
119.252	20.9209	25.469	119.255	68.8513	78.4845	119.254	231.184	232.038
127.302	21.3465	26.3338	127.305	71.0202	79.5692	127.304	238.733	236.664
135.302	22.0794	27.0044	135.305	72.6465	79.8673	135.304	249.09	244.66
143.302	22.8139	27.7893	143.305	74.6138	82.4376	143.304	261.389	250.923
151.302	23.8002	28.8301	151.305	78.5173	83.3134	151.304	268.467	256.266
159.351	24.842	29.5996	159.355	81.8855	85.6008	159.354	276.992	261.808
167.351	26.0805	30.6544	167.355	84.1011	87.2401	167.354	287.284	267.957
175.351	27.2906	31.5272	175.355	85.452	87.8772	175.354	299.248	274.416
183.401	29.0937	32.549	183.405	89.3383	89.5058	183.404	309.172	280.27
191.401	30.7248	33.4322	191.405	90.9863	91.6213	191.404	318.454	284.862
199.401	32.3772	34.3215	199.405	93.1176	91.4806	199.404	329.923	290.884
207.401	33.5192	35.4659	207.405	95.8601	94.0531	207.454	339.386	296.702
215.451	34.9618	36.239	215.455	97.2998	95.0167	215.454	348.707	301.769
223.451	36.1878	37.1512	223.455	98.7426	96.3061	223.454	360.365	308.851
231.451	37.5156	37.7793	231.455	102.135	98.7143	231.454	372.128	314.016
239.501	38.6856	38.4032	239.505	104.806	100.534	239.454	385.631	320.693
247.501	39.9887	39.2083	247.505	109.532	101.566	247.504	397.649	327.06
255.501	41.1624	39.767	255.505	112.397	103.527	255.504	409.759	331.691
263.501	42.8499	40.665	263.505	115.765	104.572	263.503	422.307	337.527
271.501	44.1833	41.7536	271.555	119.418	105.437	271.553	437.165	344.325
279.551	45.954	42.711	279.555	120.029	106.558	279.553	449	350.061
287.551	47.6776	43.7165	287.555	125.326	109.658	287.553	464.363	356.08
295.551	49.535	44.4338	295.554	128.605	110.509	295.553	474.606	362.219
303.601	51.4711	45.6418	303.604	130.828	113.385	303.603	489.63	369.117
311.601	53.4776	46.4739	311.604	133.125	113.296	311.603	504.09	374.156
319.601	55.4755	47.5161	319.604	135.696	114.57	319.603	518.677	380.762
327.601	57.4282	48.3203	327.604	139.186	115.617	327.603	533.051	388.483
335.651	59.2823	49.1749	335.654	141.856	118.842	335.653	547.791	394.6
343.651	61.3096	50.0593	343.654	145.694	120.611	343.653	562.021	399.596
351.651	63.1178	50.9854	351.654	149.531	122.726	351.653	574.781	405.68
359.65	64.9985	51.5433	359.654	153.541	125.154	359.653	589.671	410.546
367.7	66.8705	52.3769	367.704	156.778	124.676	367.703	606.388	416.916
375.7	68.7672	52.894	375.704	160.145	126.945	375.703	620.907	423.476
383.7	71.1718	53.7173	383.704	161.414	128.125	383.703	641.997	432.027
391.75	73.3631	54.686	391.754	165.007	129.824	391.753	655.267	438.039
399.75	75.4347	55.6365	399.754	169.923	130.65	399.753	672.426	444.547
407.75	77.7005	56.2599	407.754	170.858	131.778	407.753	686.999	450.89
415.75	80.2353	57.1367	415.754	171.132	133.468	415.753	704.605	457.982
423.8	82.7571	58.0493	423.804	173.537	133.182	423.803	721.486	464.304
431.8	85.0817	59.1887	431.804	176.769	135.842	431.803	739.569	472.093
439.8	87.5473	59.8995	439.804	181.663	137.107	439.803	756.127	478.24
447.8	90.0716	60.6298	447.854	183.034	138.169	447.853	773.999	484.4
455.85	92.7917	61.2852	455.854	186.021	138.809	455.853	790.687	492.862
463.85	95.4805	62.0909	463.854	187.675	142.124	463.852	803.979	497.744
471.85	97.8542	63.032	471.854	193.331	142.444	471.852	821.921	504.205
479.85	100.079	63.7144	479.904	196.92	144.91	479.902	841.127	512.048
487.9	102.4	64.3575	487.904	199.131	146.122	487.902	860.136	518.171
495.9	104.65	65.1473	495.903	201.586	148.058	495.902	884.955	527.196
503.9	107.279	66.1075	503.903	203.283	149.154	503.902	905.235	533.453
511.95	109.949	67.1167	511.953	209.153	150.902	511.952	925.582	541.325
519.95	112.725	68.0504	519.953	210.231	152.916	519.952	948.016	549.569
527.95	115.421	68.9529	527.953	211.348	152.303	527.952	965.007	556.808
535.95	118.297	69.9778	535.953	215.32	154.161	535.952	980.047	563.51
544	121.029	71.1131	544.003	220.123	155.802	544.002	1001.16	569.874
552	123.949	71.9804	552.003	222.602	156.806	552.002	1020.69	576.366
559.999	126.46	73.034	560.053	225.627	158.35	560.002	1038.63	583.345
568.049	129.241	73.9877	568.053	229.048	159.067	568.002	1059.12	591.85
576.049	132.051	74.932	576.053	231.086	160.972	576.052	1082.83	600.054
584.049	134.89	75.8668	584.053	236.489	162.065	584.052	1106.91	608.595
592.049	137.758	76.7922	592.053	238.687	164.482	592.052	1130.77	616.297
600.099	140.654	77.7081	600.103	244.573	166.105	600.102	1148.99	623.617

[truncated: 76 more sheets: Fig. 3d, Fig. 3g, Fig. 3h, Fig. 3i, Fig. 3j, Fig. 4b, Fig. 4c, Fig. 4d, Fig. 4e, Fig. 4f, Fig. 4g, Fig. 4h, Fig. 4j, Fig. 5a, Fig. 5b, Fig. 5c, Fig. 5d, Fig. 5e, Fig. 5f, Fig. 5g …]
